# Supplementary material for: PCLAF-DREAM drives alveolar cell plasticity for lung regeneration
Source: Nat Commun. 2024 Oct 24;15:9169. doi: 10.1038/s41467-024-53330-1 (PMC11502753; doi:10.1038/s41467-024-53330-1)
Supplement: Supplementary file 4 — Supplementary Data 1 [file 41467_2024_53330_MOESM4_ESM.xlsx]

## Sheet: Sheet 1
p_val	avg_log2FC	pct.1	pct.2	p_val_adj	cluster	gene
0	3.00036	0.921	0.187	0	AT2	Lyz2
0	2.97092	0.847	0.171	0	AT2	Slc34a2
0	2.87789	0.984	0.219	0	AT2	Sftpc
0	2.86107	0.655	0.12	0	AT2	Hc
0	2.83303	0.724	0.157	0	AT2	Scd1
0	2.63399	0.296	0.085	0	AT2	Lyz1
0	2.51102	0.851	0.263	0	AT2	Cxcl15
0	2.48363	0.98	0.355	0	AT2	Sftpa1
0	2.37626	0.714	0.167	0	AT2	Lamp3
0	2.37046	0.805	0.194	0	AT2	Napsa
0	2.24853	0.954	0.373	0	AT2	Sftpb
0	2.24653	0.603	0.167	0	AT2	Elovl1
0	2.24305	0.555	0.13	0	AT2	Fasn
0	2.17985	0.662	0.206	0	AT2	Lcn2
0	2.13529	0.459	0.157	0	AT2	Lrg1
0	2.1158	0.545	0.14	0	AT2	Lpcat1
0	2.08096	0.416	0.086	0	AT2	Il33
0	2.00045	0.759	0.297	0	AT2	Chi3l1
0	1.91443	0.594	0.159	0	AT2	S100g
0	1.81654	0.472	0.121	0	AT2	Egfl6
0	1.76435	0.275	0.038	0	AT2	Acoxl
0	1.75662	0.364	0.082	0	AT2	Lgi3
0	1.74528	0.552	0.21	0	AT2	Rnase4
0	1.74071	0.942	0.45	0	AT2	Sftpd
0	1.73752	0.529	0.193	0	AT2	Sfta2
0	1.6984	0.453	0.155	0	AT2	Abca3
0	1.61955	0.341	0.093	0	AT2	Fabp5
0	1.58847	0.382	0.114	0	AT2	Nrp1
0	1.58209	0.392	0.125	0	AT2	Sepp1
0	1.57195	0.285	0.068	0	AT2	Etv5
0	1.56895	0.307	0.078	0	AT2	Lrp2
0	1.50941	0.293	0.076	0	AT2	Rbpjl
0	1.48572	0.439	0.177	0	AT2	Dram1
0	1.47768	0.45	0.196	0	AT2	Acsl4
0	1.46468	0.36	0.156	0	AT2	Zdhhc3
0	1.42321	0.473	0.189	0	AT2	Ctsc
0	1.35477	0.398	0.181	0	AT2	Gpr116
0	1.35249	0.899	0.517	0	AT2	Npc2
0	1.34821	0.485	0.24	0	AT2	Tgoln1
0	1.3239	0.333	0.14	0	AT2	Acly
0	1.32096	0.336	0.141	0	AT2	Acot7
0	1.3178	0.47	0.222	0	AT2	Cd36
0	1.3141	0.319	0.121	0	AT2	Ptgs1
0	1.26526	0.309	0.138	0	AT2	Mid1ip1
0	1.24543	0.28	0.104	0	AT2	Irx1
0	1.24225	0.37	0.155	0	AT2	Rgcc
0	1.20317	0.432	0.231	0	AT2	Ptprf
0	1.1971	0.331	0.143	0	AT2	Scd2
0	1.11203	0.363	0.192	0	AT2	Abcd3
0	1.1022	0.456	0.219	0	AT2	Malat1
0	1.0546	0.579	0.376	0	AT2	H2afj
0	0.757197	0.567	0.347	0	AT2	Ctsh
0	0.709565	0.601	0.354	0	AT2	Tmsb4x
0	0.53879	0.537	0.271	0	AT2	Ager
7.32571e-288	1.07733	0.32	0.167	1.39144e-283	AT2	Cpm
7.8346e-276	1.10009	0.272	0.13	1.4881e-271	AT2	Ppp1r9a
7.6036e-271	0.982873	0.351	0.199	1.44423e-266	AT2	Brd7
1.50793e-270	1.03152	0.263	0.122	2.86417e-266	AT2	Ccdc141
9.94304e-270	0.99837	0.286	0.134	1.88858e-265	AT2	Cd74
2.40153e-262	1.01307	0.297	0.153	4.56147e-258	AT2	Errfi1
1.06889e-251	0.95394	0.39	0.251	2.03024e-247	AT2	Muc1
7.71079e-244	0.882164	0.374	0.23	1.46459e-239	AT2	Tmem30a
3.18765e-242	0.562636	0.629	0.52	6.05463e-238	AT2	Rpl21
8.44074e-228	0.963682	0.28	0.149	1.60323e-223	AT2	Kcnj15
1.4338e-225	0.926832	0.311	0.178	2.72336e-221	AT2	Ppp1r14c
5.34862e-222	1.11498	0.282	0.15	1.01592e-217	AT2	Atrx
1.94393e-218	0.973467	0.282	0.154	3.6923e-214	AT2	Ank3
1.67067e-210	0.846885	0.355	0.219	3.17326e-206	AT2	Phldb2
7.85076e-209	0.9487	0.266	0.142	1.49117e-204	AT2	Gas6
6.21406e-205	0.363395	0.429	0.254	1.1803e-200	AT2	Cldn18
2.36173e-202	0.898253	0.289	0.164	4.48587e-198	AT2	Secisbp2l
2.47642e-194	0.826074	0.322	0.196	4.70372e-190	AT2	Atp11a
1.24653e-184	0.809433	0.39	0.277	2.36765e-180	AT2	Scp2
5.16485e-183	0.759409	0.456	0.353	9.81012e-179	AT2	Dbi
3.55493e-179	1.23547	0.329	0.214	6.75223e-175	AT2	Gm26924
9.85057e-178	0.863972	0.315	0.198	1.87102e-173	AT2	Nucb2
2.23468e-177	0.771193	0.431	0.319	4.24456e-173	AT2	Alcam
2.36741e-153	0.777523	0.272	0.165	4.49667e-149	AT2	Usp8
2.91583e-147	0.386963	0.595	0.471	5.53832e-143	AT2	Rps19
3.58021e-136	0.679303	0.346	0.237	6.80026e-132	AT2	Neat1
1.51518e-134	0.779834	0.259	0.159	2.87793e-130	AT2	Taok3
3.08427e-128	0.778913	0.32	0.223	5.85827e-124	AT2	Iqgap1
3.55611e-126	0.748259	0.287	0.193	6.75447e-122	AT2	Pi4k2b
2.66767e-122	0.751658	0.288	0.196	5.06696e-118	AT2	Acsl5
1.20314e-117	0.721223	0.314	0.221	2.28524e-113	AT2	Slc12a2
1.18154e-112	0.701849	0.295	0.202	2.24421e-108	AT2	Nemf
9.16499e-111	0.596744	0.356	0.26	1.7408e-106	AT2	App
4.5885e-110	0.450212	0.486	0.386	8.7154e-106	AT2	Cd63
1.48577e-108	0.681846	0.311	0.222	2.82207e-104	AT2	Atp8a1
6.26716e-108	0.700364	0.332	0.248	1.19038e-103	AT2	Socs2
9.98031e-108	0.607898	0.364	0.277	1.89566e-103	AT2	Prnp
3.52556e-96	0.740255	0.272	0.187	6.69645e-92	AT2	Hdc
2.31081e-88	0.417649	0.541	0.489	4.38915e-84	AT2	Wbp5
1.10755e-82	0.651216	0.268	0.192	2.10367e-78	AT2	Lpin2
1.05604e-79	0.497942	0.36	0.282	2.00584e-75	AT2	Gclc
7.32851e-79	0.520091	0.266	0.188	1.39198e-74	AT2	Cnn2
1.83366e-67	0.647509	0.283	0.223	3.48286e-63	AT2	Oat
2.5066e-57	0.373896	0.483	0.425	4.76103e-53	AT2	Ly6e
2.41866e-54	0.478242	0.35	0.296	4.59399e-50	AT2	Sdc1
9.95416e-52	0.588731	0.269	0.215	1.89069e-47	AT2	Eef2
2.96476e-50	0.471725	0.364	0.317	5.63126e-46	AT2	Ctnnb1
5.68597e-48	0.499772	0.384	0.348	1.07999e-43	AT2	Etfb
2.87272e-47	0.486915	0.282	0.228	5.45644e-43	AT2	Hp1bp3
6.08652e-43	0.485337	0.277	0.229	1.15607e-38	AT2	Atp6v1a
2.3457e-40	0.391212	0.434	0.407	4.45542e-36	AT2	Atp5e
1.87381e-30	0.410831	0.316	0.282	3.55912e-26	AT2	Sdc4
5.80461e-28	0.489363	0.268	0.237	1.10253e-23	AT2	Fkbp2
1.26068e-26	0.302938	0.302	0.262	2.39453e-22	AT2	Aqp5
1.32618e-26	0.394383	0.328	0.298	2.51895e-22	AT2	Car8
1.95328e-26	0.414928	0.29	0.261	3.71007e-22	AT2	Psme1
3.29692e-22	0.358661	0.304	0.273	6.26217e-18	AT2	Top1
4.79943e-21	0.334874	0.277	0.244	9.11604e-17	AT2	Sept7
4.00886e-20	0.41427	0.251	0.223	7.61443e-16	AT2	Rdx
9.14175e-17	0.258531	0.293	0.263	1.73638e-12	AT2	Atox1
2.14532e-16	0.359479	0.256	0.234	4.07482e-12	AT2	Creg1
4.62083e-16	0.328572	0.287	0.264	8.77681e-12	AT2	Actn4
4.48533e-14	0.334579	0.294	0.278	8.51944e-10	AT2	Vcp
6.99386e-14	0.325858	0.331	0.324	1.32841e-09	AT2	Ppib
7.84754e-14	0.416823	0.257	0.245	1.49056e-09	AT2	Tmem256
5.03424e-12	0.326687	0.362	0.368	9.56203e-08	AT2	Atp5f1
5.14596e-11	0.324452	0.322	0.318	9.77424e-07	AT2	P4hb
1.17578e-09	0.286878	0.33	0.328	2.23327e-05	AT2	Gabarap
4.11043e-09	0.291575	0.279	0.264	7.80736e-05	AT2	Gpx1
0	3.10111	0.988	0.185	0	Club	Scgb1a1
0	2.48895	0.94	0.291	0	Club	Cyp2f2
0	2.37975	0.937	0.343	0	Club	Hp
0	2.26327	0.751	0.172	0	Club	Retnla
0	2.24577	0.618	0.145	0	Club	Fmo2
0	2.18245	0.766	0.149	0	Club	Scgb3a2
0	1.85359	0.543	0.158	0	Club	Pigr
0	1.78436	0.858	0.396	0	Club	Mgst1
0	1.76646	0.351	0.072	0	Club	Fmo3
0	1.74839	0.621	0.214	0	Club	Cp
0	1.69622	0.347	0.081	0	Club	B430010I23Rik
0	1.67632	0.37	0.076	0	Club	Cldn10
0	1.65998	0.561	0.202	0	Club	Trf
0	1.64831	0.358	0.079	0	Club	Ppap2b
0	1.57594	0.801	0.39	0	Club	Selenbp1
0	1.5412	0.953	0.532	0	Club	Cbr2
0	1.51026	0.403	0.121	0	Club	Gsta3
0	1.39162	0.297	0.073	0	Club	Gabrp
0	1.35537	0.254	0.057	0	Club	Pon1
0	1.26145	0.265	0.073	0	Club	Scgb1c1
0	1.22959	0.693	0.404	0	Club	Prdx6
0	1.12534	0.613	0.321	0	Club	Alas1
2.39954e-304	1.17836	0.514	0.258	4.55768e-300	Club	Por
7.29147e-280	1.18919	0.341	0.131	1.38494e-275	Club	Gstm2
1.78049e-277	1.15647	0.29	0.099	3.38186e-273	Club	5330417C22Rik
7.27891e-243	0.677495	0.62	0.317	1.38256e-238	Club	Aldh1a1
1.03534e-212	1.01182	0.347	0.151	1.96653e-208	Club	Aox3
2.99594e-208	0.891456	0.562	0.339	5.6905e-204	Club	Ldhb
8.39382e-187	0.871995	0.42	0.213	1.59432e-182	Club	Cyp4b1
1.42001e-162	0.722851	0.602	0.389	2.69717e-158	Club	Ces1d
3.64747e-151	0.870261	0.374	0.202	6.92801e-147	Club	Aldh1a7
1.03002e-150	0.75453	0.566	0.38	1.95641e-146	Club	Cyb5
1.16068e-149	0.640224	0.742	0.582	2.2046e-145	Club	mt-Cytb
2.85289e-123	0.714759	0.666	0.505	5.41877e-119	Club	mt-Nd2
2.79449e-119	0.868413	0.562	0.426	5.30785e-115	Club	mt-Co1
1.95564e-107	0.751971	0.285	0.15	3.71455e-103	Club	Sdpr
1.47078e-105	0.427198	0.825	0.692	2.79359e-101	Club	Wfdc2
2.4046e-93	0.599991	0.509	0.353	4.5673e-89	Club	Mettl7a1
5.78291e-79	0.653993	0.269	0.153	1.09841e-74	Club	Epas1
2.43708e-75	0.531612	0.415	0.281	4.62899e-71	Club	Gsta4
3.33276e-55	0.556634	0.438	0.332	6.33024e-51	Club	Aldh2
2.98586e-50	0.407556	0.575	0.459	5.67133e-46	Club	Atp1b1
8.5889e-42	0.415249	0.475	0.374	1.63138e-37	Club	Tmem176a
8.84705e-38	0.375892	0.509	0.396	1.68041e-33	Club	mt-Nd5
2.90797e-35	0.449991	0.282	0.202	5.5234e-31	Club	Ptgr1
7.79979e-35	0.471122	0.313	0.232	1.48149e-30	Club	Carkd
1.14999e-31	0.369957	0.534	0.437	2.1843e-27	Club	mt-Nd4
3.96222e-21	0.38355	0.305	0.24	7.52584e-17	Club	Ccnd1
3.69022e-18	0.407646	0.258	0.204	7.00921e-14	Club	Hes1
3.35159e-10	0.270138	0.318	0.281	6.36601e-06	Club	Sub1
0	2.25214	0.426	0.172	0	Krt8+	S100a6
0	2.22216	0.562	0.137	0	Krt8+	S100a10
0	2.18201	0.692	0.198	0	Krt8+	Cdkn1a
0	2.13561	0.523	0.107	0	Krt8+	Cryab
0	1.96915	0.601	0.124	0	Krt8+	2200002D01Rik
0	1.92714	0.542	0.191	0	Krt8+	Actb
0	1.90688	0.509	0.08	0	Krt8+	Tnfrsf12a
0	1.79315	0.685	0.223	0	Krt8+	Anxa3
0	1.79254	0.623	0.292	0	Krt8+	Anxa1
0	1.71472	0.492	0.196	0	Krt8+	Lgals3
0	1.6797	0.569	0.162	0	Krt8+	Ccng1
0	1.63188	0.737	0.332	0	Krt8+	Rps26
0	1.62775	0.814	0.444	0	Krt8+	S100a11
0	1.57783	0.73	0.318	0	Krt8+	Myl12a
0	1.56501	0.663	0.301	0	Krt8+	Krt18
0	1.564	0.327	0.062	0	Krt8+	Cox6b2
0	1.5411	0.274	0.043	0	Krt8+	Cyr61
0	1.53889	0.614	0.244	0	Krt8+	Cstb
0	1.52484	0.73	0.331	0	Krt8+	Rps27a
0	1.52445	0.734	0.336	0	Krt8+	Rps29
0	1.51923	0.725	0.31	0	Krt8+	Rplp0
0	1.51716	0.64	0.264	0	Krt8+	Rps11
0	1.50207	0.768	0.368	0	Krt8+	Rps27l
0	1.49109	0.63	0.265	0	Krt8+	B2m
0	1.48901	0.756	0.337	0	Krt8+	Rps12
0	1.45807	0.737	0.331	0	Krt8+	Rpl13
0	1.44764	0.688	0.307	0	Krt8+	Rps24
0	1.43618	0.735	0.365	0	Krt8+	Rpl37
0	1.43355	0.728	0.353	0	Krt8+	Rps17
0	1.42332	0.787	0.383	0	Krt8+	Rplp1
0	1.42313	0.752	0.339	0	Krt8+	Rpl19
0	1.41543	0.631	0.274	0	Krt8+	Rps16
0	1.39054	0.665	0.288	0	Krt8+	Rps5
0	1.38526	0.896	0.472	0	Krt8+	Rps19
0	1.37744	0.633	0.284	0	Krt8+	Rps20
0	1.37423	0.742	0.352	0	Krt8+	Rpl32
0	1.37298	0.404	0.094	0	Krt8+	Hbegf
0	1.36811	0.577	0.165	0	Krt8+	Cd81
0	1.3585	0.688	0.311	0	Krt8+	Rps23
0	1.35529	0.784	0.369	0	Krt8+	Rpl13a
0	1.34898	0.668	0.315	0	Krt8+	Rps3a1
0	1.34762	0.666	0.288	0	Krt8+	Rps18
0	1.33047	0.671	0.329	0	Krt8+	Rps15a
0	1.32549	0.679	0.296	0	Krt8+	Rplp2
0	1.31555	0.701	0.342	0	Krt8+	Eef1a1
0	1.31285	0.739	0.344	0	Krt8+	Rpl17
0	1.3056	0.53	0.203	0	Krt8+	Krt7
0	1.30347	0.6	0.281	0	Krt8+	Rps13
0	1.30051	0.658	0.314	0	Krt8+	Rpl23a
0	1.29876	0.759	0.399	0	Krt8+	Rpl26
0	1.28904	0.562	0.24	0	Krt8+	Rpl39
0	1.28364	0.617	0.288	0	Krt8+	Rps7
0	1.27245	0.692	0.358	0	Krt8+	Rps27
0	1.26845	0.63	0.275	0	Krt8+	Rps9
0	1.25477	0.549	0.256	0	Krt8+	Rpl27a
0	1.25113	0.605	0.291	0	Krt8+	Dstn
0	1.25082	0.61	0.27	0	Krt8+	Anxa5
0	1.24938	0.668	0.328	0	Krt8+	Rpl23
0	1.24194	0.649	0.32	0	Krt8+	Rps2
0	1.24146	0.754	0.387	0	Krt8+	Rpl14
0	1.22321	0.613	0.291	0	Krt8+	Krt8
0	1.21789	0.612	0.274	0	Krt8+	Fau
0	1.21124	0.575	0.257	0	Krt8+	Rps10
0	1.20967	0.627	0.308	0	Krt8+	Rpl27
0	1.20791	0.673	0.342	0	Krt8+	Rpl11
0	1.20586	0.391	0.129	0	Krt8+	Msn
0	1.1977	0.629	0.323	0	Krt8+	Rps25
0	1.1961	0.404	0.142	0	Krt8+	Esd
0	1.19022	0.322	0.095	0	Krt8+	Sfn
0	1.18913	0.663	0.335	0	Krt8+	Rps28
0	1.18848	0.599	0.294	0	Krt8+	Rps21
0	1.18769	0.606	0.3	0	Krt8+	Rpl35a
0	1.18339	0.695	0.355	0	Krt8+	Rps15
0	1.17803	0.745	0.369	0	Krt8+	Rpl18a
0	1.17483	0.596	0.291	0	Krt8+	Rps4x
0	1.17274	0.256	0.059	0	Krt8+	Perp
0	1.16807	0.572	0.252	0	Krt8+	Rpl15
0	1.15872	0.31	0.068	0	Krt8+	Ndnf
0	1.14889	0.651	0.347	0	Krt8+	Rpl34
0	1.14846	0.614	0.321	0	Krt8+	Rpl36
0	1.14317	0.64	0.331	0	Krt8+	Rpl38
0	1.14229	0.682	0.413	0	Krt8+	Tmsb4x
0	1.13099	0.632	0.285	0	Krt8+	H2-D1
0	1.12841	0.722	0.349	0	Krt8+	Rps3
0	1.12514	0.676	0.365	0	Krt8+	Rpl37a
0	1.12488	0.661	0.35	0	Krt8+	Rpl6
0	1.11898	0.685	0.365	0	Krt8+	Tpm1
0	1.0887	0.523	0.23	0	Krt8+	Emp2
0	1.08518	0.329	0.098	0	Krt8+	Akr1b8
0	1.07329	0.552	0.217	0	Krt8+	Sparc
0	1.06269	0.544	0.213	0	Krt8+	Mif
0	1.05328	0.342	0.089	0	Krt8+	Tspan8
0	1.04589	0.284	0.068	0	Krt8+	Tmem37
0	1.02942	0.644	0.298	0	Krt8+	Cystm1
0	1.013	0.332	0.082	0	Krt8+	Cxcl16
0	1.01044	0.433	0.161	0	Krt8+	Pkm
0	0.994236	0.387	0.129	0	Krt8+	Mal
0	0.980949	0.825	0.472	0	Krt8+	Rps14
0	0.974892	0.498	0.203	0	Krt8+	Ndufb6
0	0.746895	0.874	0.629	0	Krt8+	Rpl41
7.07765e-306	1.04711	0.581	0.277	1.34433e-301	Krt8+	Rpl4
7.27472e-302	1.15629	0.379	0.131	1.38176e-297	Krt8+	Igfbp7
8.206e-302	1.187	0.627	0.335	1.55865e-297	Krt8+	Anxa2
9.43554e-302	0.904063	0.407	0.148	1.79219e-297	Krt8+	Psmd8
2.29237e-300	1.08625	0.463	0.183	4.35414e-296	Krt8+	Arpc2
4.50736e-297	0.995021	0.503	0.214	8.56128e-293	Krt8+	Phlda1
2.2894e-294	0.943435	0.555	0.257	4.34849e-290	Krt8+	Rpl29
9.91412e-292	0.826075	0.802	0.488	1.88309e-287	Krt8+	Rps8
1.38941e-289	1.04558	0.593	0.315	2.63904e-285	Krt8+	Rpl18
5.21195e-289	1.06946	0.58	0.304	9.89957e-285	Krt8+	Rpl36a
7.77029e-289	0.978646	0.583	0.285	1.47589e-284	Krt8+	Uba52
3.07738e-286	0.905718	0.656	0.356	5.84517e-282	Krt8+	Cox7a2
2.17904e-283	0.94556	0.646	0.337	4.13886e-279	Krt8+	Rps6
2.36784e-281	1.07934	0.545	0.276	4.49747e-277	Krt8+	Rpl7a
4.96314e-280	1.03966	0.606	0.333	9.42699e-276	Krt8+	Rpl10
6.14535e-280	1.01488	0.524	0.235	1.16725e-275	Krt8+	Rpsa
8.26917e-280	0.901983	0.493	0.208	1.57065e-275	Krt8+	Icam1
1.38717e-276	0.991845	0.423	0.167	2.6348e-272	Krt8+	Actg1
7.68141e-270	0.9011	0.328	0.11	1.45901e-265	Krt8+	Tuba1c
7.53528e-269	0.914488	0.643	0.345	1.43125e-264	Krt8+	Rpl9
1.26741e-266	1.13796	0.422	0.173	2.40732e-262	Krt8+	Ly6c1
2.97978e-265	0.934737	0.579	0.284	5.65979e-261	Krt8+	Rpl22
3.51373e-263	0.956065	0.635	0.341	6.67398e-259	Krt8+	H2-K1
1.19642e-261	0.883184	0.277	0.085	2.27248e-257	Krt8+	Pttg1ip
1.96088e-261	1.33049	0.392	0.158	3.7245e-257	Krt8+	Hspb1
3.12532e-259	0.841275	0.498	0.224	5.93623e-255	Krt8+	Mrpl52
1.99036e-257	1.63134	0.529	0.281	3.78048e-253	Krt8+	Clu
5.8581e-257	0.865421	0.312	0.106	1.11269e-252	Krt8+	Tmbim4
2.78833e-256	0.865317	0.666	0.375	5.29615e-252	Krt8+	Myl6
4.92497e-254	0.816778	0.364	0.135	9.3545e-250	Krt8+	Commd3
3.54373e-249	0.845882	0.668	0.395	6.73096e-245	Krt8+	Cox6a1
2.06511e-246	0.835635	0.673	0.393	3.92246e-242	Krt8+	Cd63
1.17677e-244	0.839217	0.496	0.228	2.23516e-240	Krt8+	Btf3
1.1466e-243	0.852817	0.517	0.245	2.17785e-239	Krt8+	Psmb4
4.51982e-243	0.845358	0.5	0.233	8.58494e-239	Krt8+	Atp5d
3.98685e-242	0.839802	0.69	0.43	7.57262e-238	Krt8+	Ppia
8.63026e-240	0.905203	0.671	0.42	1.63923e-235	Krt8+	Ly6e
1.77672e-239	0.974873	0.417	0.176	3.3747e-235	Krt8+	Taldo1
1.71738e-237	0.890198	0.614	0.35	3.26199e-233	Krt8+	Rpl31
1.1938e-235	0.924211	0.349	0.132	2.26751e-231	Krt8+	Btg2
3.30684e-235	0.943752	0.558	0.297	6.28101e-231	Krt8+	Rpl8
7.24279e-234	0.840364	0.373	0.147	1.3757e-229	Krt8+	Pdlim1
2.37837e-233	1.14514	0.266	0.087	4.51747e-229	Krt8+	Ifrd1
8.52935e-231	0.939992	0.56	0.308	1.62006e-226	Krt8+	Rpl7
4.4097e-230	0.741356	0.283	0.094	8.37578e-226	Krt8+	Bax
2.72374e-229	0.962333	0.474	0.223	5.17347e-225	Krt8+	Gnb2l1
6.34277e-229	0.900366	0.49	0.235	1.20475e-224	Krt8+	Rpl22l1
2.3623e-228	0.931594	0.573	0.313	4.48696e-224	Krt8+	Txn1
3.8416e-224	0.777902	0.677	0.395	7.29674e-220	Krt8+	Ctsh
4.53798e-224	0.739899	0.307	0.109	8.61943e-220	Krt8+	Gprc5a
2.48723e-221	0.853079	0.592	0.323	4.72425e-217	Krt8+	Rpl3
2.81953e-221	0.879318	0.353	0.138	5.35541e-217	Krt8+	Serpinb9
6.04472e-220	0.941324	0.311	0.115	1.14813e-215	Krt8+	Ceacam1
1.11607e-219	0.880183	0.624	0.375	2.11985e-215	Krt8+	Cox8a
1.98102e-219	0.885123	0.545	0.286	3.76274e-215	Krt8+	Tspo
1.5713e-218	0.733325	0.511	0.247	2.98452e-214	Krt8+	Edf1
6.48635e-215	0.87626	0.492	0.241	1.23202e-210	Krt8+	Serpinb6b
4.18216e-213	0.789732	0.622	0.34	7.94359e-209	Krt8+	Rpl35
3.83136e-212	0.686583	0.297	0.105	7.27729e-208	Krt8+	Cd151
8.66603e-212	0.747527	0.253	0.083	1.64603e-207	Krt8+	Ppa1
4.8232e-211	0.966109	0.501	0.261	9.1612e-207	Krt8+	Myl12b
1.94821e-210	0.950483	0.501	0.255	3.70042e-206	Krt8+	Rpl12
3.50097e-210	0.739209	0.292	0.103	6.64974e-206	Krt8+	Lmna
1.37998e-209	0.863026	0.354	0.14	2.62114e-205	Krt8+	Gadd45b
1.89765e-209	0.744885	0.389	0.164	3.60439e-205	Krt8+	Rhoa
5.5968e-208	0.751996	0.623	0.353	1.06306e-203	Krt8+	Tceb2
1.96664e-206	0.990811	0.493	0.257	3.73544e-202	Krt8+	Epcam
3.62308e-205	0.737905	0.307	0.115	6.88168e-201	Krt8+	Polr1d
8.85923e-205	0.717643	0.349	0.139	1.68272e-200	Krt8+	Ppic
7.22227e-204	1.09784	0.468	0.233	1.3718e-199	Krt8+	Gas5
1.20922e-203	0.75814	0.349	0.142	2.29679e-199	Krt8+	Txnl1
4.06241e-202	0.841125	0.303	0.115	7.71613e-198	Krt8+	Tacstd2
6.46676e-202	0.892864	0.486	0.251	1.2283e-197	Krt8+	Rpl10a
7.77555e-202	0.739954	0.379	0.161	1.47689e-197	Krt8+	Nme1
2.18533e-201	1.39086	0.341	0.146	4.15081e-197	Krt8+	Ly6a
2.57053e-201	0.741309	0.505	0.253	4.88246e-197	Krt8+	2010107E04Rik
7.11923e-201	0.641026	0.798	0.531	1.35223e-196	Krt8+	Rpl21
1.97083e-198	0.728919	0.39	0.169	3.7434e-194	Krt8+	Serpinb6a
3.35771e-197	0.717937	0.377	0.16	6.37763e-193	Krt8+	Atp6v0e
7.10116e-197	1.21942	0.291	0.109	1.34879e-192	Krt8+	Slpi
1.02472e-196	0.962477	0.454	0.23	1.94635e-192	Krt8+	Tpm4
1.46316e-196	1.1883	0.33	0.14	2.77913e-192	Krt8+	Pabpc1
5.77012e-196	0.897897	0.438	0.21	1.09598e-191	Krt8+	Cdc42
1.67069e-194	0.775915	0.523	0.27	3.17331e-190	Krt8+	Hint1
1.46418e-192	0.729509	0.684	0.42	2.78106e-188	Krt8+	H2afj
2.28713e-191	0.68538	0.428	0.195	4.34418e-187	Krt8+	Atxn10
2.94417e-191	0.68945	0.266	0.095	5.59215e-187	Krt8+	Cfl2
1.22687e-189	0.704339	0.404	0.183	2.33032e-185	Krt8+	Pls3
7.98902e-188	0.868791	0.532	0.291	1.51743e-183	Krt8+	Cldn18
1.12907e-187	0.728283	0.658	0.413	2.14456e-183	Krt8+	Ndufa4
4.74948e-187	0.752241	0.467	0.232	9.02116e-183	Krt8+	Cox5a
1.03379e-185	0.667526	0.419	0.192	1.96358e-181	Krt8+	Capns1
9.86462e-185	1.01293	0.444	0.22	1.87369e-180	Krt8+	Sqstm1
1.2556e-183	0.722781	0.268	0.096	2.38489e-179	Krt8+	Car2
1.6893e-182	0.781609	0.634	0.4	3.20865e-178	Krt8+	Eif1
2.15011e-180	0.703242	0.568	0.316	4.08393e-176	Krt8+	Cox5b
2.16378e-176	0.680132	0.417	0.197	4.10989e-172	Krt8+	Pfdn1
1.09573e-175	0.598441	0.341	0.144	2.08122e-171	Krt8+	Txndc17
2.17679e-175	0.695858	0.65	0.408	4.13459e-171	Krt8+	Cox6b1
1.0196e-173	0.684991	0.636	0.368	1.93664e-169	Krt8+	Tpt1
1.77337e-173	0.601437	0.286	0.111	3.36834e-169	Krt8+	Timm17a
6.09773e-173	0.741083	0.548	0.3	1.1582e-168	Krt8+	Rpl30
6.88369e-173	0.654625	0.417	0.193	1.30749e-168	Krt8+	Cnn2
1.11389e-172	0.965255	0.375	0.18	2.11573e-168	Krt8+	Itgb1
5.32358e-171	0.666704	0.276	0.106	1.01116e-166	Krt8+	Timp2
1.34202e-170	0.736661	0.263	0.099	2.54904e-166	Krt8+	Plin2
3.25827e-170	0.667901	0.368	0.167	6.18875e-166	Krt8+	Timm8b
1.21667e-167	0.649574	0.374	0.171	2.31093e-163	Krt8+	Eif3h
6.11654e-165	0.725678	0.55	0.321	1.16178e-160	Krt8+	Naca
1.58661e-164	0.654736	0.382	0.178	3.01361e-160	Krt8+	Eif3k
1.37622e-163	0.623737	0.274	0.108	2.614e-159	Krt8+	Glrx3
4.15105e-162	0.687281	0.482	0.247	7.8845e-158	Krt8+	Eef1b2
1.46108e-161	0.662585	0.438	0.219	2.77517e-157	Krt8+	RPL24
1.80078e-159	0.680309	0.289	0.12	3.42041e-155	Krt8+	Cltb
1.32343e-158	0.702654	0.349	0.158	2.51371e-154	Krt8+	Rac1
4.14272e-157	0.612135	0.259	0.101	7.86867e-153	Krt8+	Cmpk1
7.09096e-156	0.622979	0.477	0.251	1.34686e-151	Krt8+	Mrpl33
6.8524e-155	0.644856	0.641	0.41	1.30154e-150	Krt8+	Chchd2
7.88882e-155	0.643447	0.368	0.173	1.4984e-150	Krt8+	Ran
1.23294e-154	0.578816	0.375	0.175	2.34185e-150	Krt8+	Eef1d
1.12778e-153	0.750397	0.404	0.199	2.14211e-149	Krt8+	Vmp1
1.4079e-152	0.600997	0.299	0.127	2.67417e-148	Krt8+	Bola2
2.21741e-152	0.560253	0.336	0.146	4.21175e-148	Krt8+	Col4a1
7.35198e-152	0.603688	0.279	0.115	1.39643e-147	Krt8+	Eif2s1
7.95468e-152	0.626026	0.382	0.181	1.51091e-147	Krt8+	Ubxn1
9.63001e-152	0.975569	0.422	0.226	1.82912e-147	Krt8+	Krt19
3.3317e-151	0.621906	0.537	0.303	6.32823e-147	Krt8+	Rpl36al
3.74058e-151	0.643008	0.504	0.276	7.10485e-147	Krt8+	Psmb3
4.35102e-151	0.606827	0.584	0.341	8.26433e-147	Krt8+	Uqcrb
1.82174e-150	0.906055	0.426	0.226	3.46021e-146	Krt8+	Sat1
6.81053e-149	0.707504	0.587	0.369	1.29359e-144	Krt8+	Calm2
1.32254e-148	0.602568	0.374	0.177	2.51203e-144	Krt8+	Psmc3
2.1039e-148	0.571029	0.274	0.112	3.99616e-144	Krt8+	Tmem208
2.97193e-148	0.61498	0.282	0.119	5.64488e-144	Krt8+	Psmc6
9.13915e-147	0.526377	0.283	0.116	1.73589e-142	Krt8+	Snx7
1.69434e-146	0.591759	0.621	0.378	3.21824e-142	Krt8+	Uqcrq
3.67695e-146	0.608485	0.327	0.148	6.984e-142	Krt8+	Cct6a
3.05887e-144	0.562874	0.316	0.14	5.81001e-140	Krt8+	Wdr89
4.03501e-144	0.534116	0.409	0.202	7.6641e-140	Krt8+	Ndufa5
1.08704e-143	0.781583	0.417	0.221	2.06473e-139	Krt8+	Pfn1
1.92631e-143	0.596475	0.478	0.246	3.65882e-139	Krt8+	Gpx1
1.9308e-143	0.701472	0.315	0.144	3.66736e-139	Krt8+	Fdx1
4.04195e-143	0.646224	0.266	0.111	7.67729e-139	Krt8+	Mgst3
3.50265e-142	0.639183	0.26	0.106	6.65293e-138	Krt8+	Cd44
1.73808e-140	0.623768	0.435	0.229	3.3013e-136	Krt8+	Atp5c1
9.59682e-140	0.758638	0.458	0.256	1.82282e-135	Krt8+	Cd9
1.12703e-139	0.57586	0.401	0.201	2.14068e-135	Krt8+	Gapdh
1.46863e-139	0.57691	0.401	0.201	2.78952e-135	Krt8+	Wls
2.90123e-139	0.631343	0.607	0.395	5.51059e-135	Krt8+	Atp5e
3.18783e-139	0.905422	0.337	0.16	6.05497e-135	Krt8+	Areg
5.94661e-139	0.558895	0.571	0.333	1.1295e-134	Krt8+	Psma2
3.83324e-138	0.574947	0.503	0.28	7.28085e-134	Krt8+	Atp5o
1.23978e-137	0.580208	0.339	0.159	2.35484e-133	Krt8+	Cycs
1.84827e-137	0.57128	0.254	0.103	3.5106e-133	Krt8+	Ier3
4.04516e-137	0.562988	0.309	0.139	7.68338e-133	Krt8+	Rab11a
6.48791e-137	0.423592	0.269	0.108	1.23231e-132	Krt8+	Bex4
6.59944e-137	0.713078	0.427	0.233	1.2535e-132	Krt8+	Eef1g
2.25281e-136	0.667718	0.455	0.238	4.27898e-132	Krt8+	Tpm3
9.01982e-136	0.532833	0.306	0.137	1.71322e-131	Krt8+	Adipor1
1.26968e-135	0.643707	0.38	0.191	2.41164e-131	Krt8+	Tbrg1
1.88273e-135	0.522075	0.279	0.119	3.57606e-131	Krt8+	Tpp1
2.10921e-135	0.560581	0.353	0.17	4.00623e-131	Krt8+	Slirp
2.11998e-135	0.628874	0.563	0.346	4.02669e-131	Krt8+	Atp5h
4.39508e-135	0.586767	0.529	0.307	8.34802e-131	Krt8+	Ndufa3
1.4176e-134	0.532264	0.292	0.128	2.69259e-130	Krt8+	Crb3
1.42809e-134	0.57233	0.37	0.184	2.71252e-130	Krt8+	Ssr4
2.06522e-133	0.590096	0.474	0.263	3.92267e-129	Krt8+	Ubl5
3.24244e-133	0.502855	0.29	0.126	6.1587e-129	Krt8+	Serinc1
1.61591e-131	0.592618	0.783	0.634	3.06925e-127	Krt8+	Npc2
5.13147e-131	0.556341	0.433	0.225	9.74671e-127	Krt8+	Psme2
1.27322e-130	0.544069	0.25	0.105	2.41835e-126	Krt8+	Mrpl30
1.45561e-130	1.42544	0.287	0.133	2.76479e-126	Krt8+	Mt2
5.44417e-130	0.607328	0.276	0.121	1.03407e-125	Krt8+	Ctsl
5.86347e-130	0.540676	0.563	0.337	1.11371e-125	Krt8+	Ndufa2
9.83019e-130	0.612313	0.355	0.176	1.86715e-125	Krt8+	Psmd12
1.15821e-129	0.568268	0.295	0.135	2.1999e-125	Krt8+	Sf3b5
2.18047e-129	0.553865	0.367	0.18	4.14159e-125	Krt8+	Gm9843
2.4005e-129	0.519819	0.441	0.234	4.5595e-125	Krt8+	D8Ertd738e
3.02517e-129	0.710322	0.547	0.34	5.74601e-125	Krt8+	Psma7
5.00318e-129	0.546875	0.611	0.389	9.50305e-125	Krt8+	Atp5j2
7.43792e-129	0.601381	0.302	0.139	1.41276e-124	Krt8+	Cfl1
1.05305e-128	0.553379	0.335	0.16	2.00017e-124	Krt8+	Atg3
1.61423e-128	0.591103	0.268	0.118	3.06607e-124	Krt8+	Gm10073
1.8968e-128	0.523562	0.384	0.192	3.60279e-124	Krt8+	Snx6
2.81506e-128	0.586327	0.263	0.114	5.34692e-124	Krt8+	Hprt
4.82881e-128	0.602262	0.545	0.33	9.17185e-124	Krt8+	Psmb1
1.23168e-127	0.557679	0.516	0.287	2.33945e-123	Krt8+	Rpl5
2.02929e-127	0.615548	0.46	0.256	3.85443e-123	Krt8+	Aqp5
3.14309e-125	0.493702	0.292	0.132	5.96998e-121	Krt8+	Eif3m
1.00146e-124	0.519109	0.5	0.282	1.90216e-120	Krt8+	Dynlrb1
1.53941e-124	0.597031	0.533	0.319	2.92395e-120	Krt8+	Rpl28
2.03264e-124	0.521592	0.418	0.222	3.8608e-120	Krt8+	Atp5g1
1.88412e-123	0.548795	0.41	0.216	3.57869e-119	Krt8+	Atp6v1f
1.90956e-123	0.515587	0.303	0.141	3.62701e-119	Krt8+	Cct8
1.9517e-123	0.58389	0.431	0.233	3.70706e-119	Krt8+	Psmd4
2.35214e-123	0.577696	0.372	0.192	4.46765e-119	Krt8+	Nop10
3.02506e-123	0.555715	0.377	0.192	5.7458e-119	Krt8+	Cox7a2l
4.78938e-122	0.530925	0.651	0.423	9.09695e-118	Krt8+	Cox7c
5.95727e-122	0.476465	0.538	0.311	1.13152e-117	Krt8+	Usmg5
2.46206e-121	0.487437	0.274	0.122	4.67643e-117	Krt8+	Eif3d
1.34126e-120	0.510889	0.281	0.128	2.54758e-116	Krt8+	Bud31
4.59618e-120	0.558046	0.339	0.168	8.72998e-116	Krt8+	Siva1
9.05881e-120	0.528938	0.359	0.183	1.72063e-115	Krt8+	Psma6
2.11653e-119	0.779651	0.272	0.125	4.02013e-115	Krt8+	Mdm2
4.93009e-119	0.526951	0.289	0.133	9.36422e-115	Krt8+	Timp3
9.92758e-119	0.473257	0.422	0.225	1.88565e-114	Krt8+	Arpp19
1.11309e-118	0.775366	0.493	0.291	2.1142e-114	Krt8+	Ftl1
1.48387e-118	0.534897	0.375	0.194	2.81847e-114	Krt8+	Ube2d3
3.84405e-118	0.523968	0.456	0.256	7.30138e-114	Krt8+	Sep15
4.28283e-118	0.531744	0.334	0.166	8.1348e-114	Krt8+	Psma1
1.80818e-117	0.479099	0.484	0.272	3.43445e-113	Krt8+	Ndufb9
3.49598e-116	0.756368	0.283	0.131	6.64026e-112	Krt8+	Tmsb10
1.42205e-115	0.460508	0.443	0.241	2.70104e-111	Krt8+	Psmc1
2.86994e-115	0.508346	0.422	0.23	5.45116e-111	Krt8+	Tmem256
3.12181e-115	0.509356	0.356	0.181	5.92957e-111	Krt8+	Rab1
6.85391e-115	0.485366	0.29	0.135	1.30183e-110	Krt8+	Chmp3
1.02573e-114	0.530626	0.308	0.147	1.94827e-110	Krt8+	Ywhah
2.77446e-114	0.486241	0.499	0.292	5.26981e-110	Krt8+	Atp5k
1.00479e-113	0.515155	0.311	0.151	1.90849e-109	Krt8+	Eif4a1
1.36533e-113	0.498792	0.427	0.233	2.5933e-109	Krt8+	Avpi1
1.50134e-113	0.541866	0.497	0.289	2.85164e-109	Krt8+	Eif2s2
2.05858e-113	0.478172	0.362	0.186	3.91007e-109	Krt8+	Ssr2
2.39908e-113	0.508754	0.283	0.131	4.55682e-109	Krt8+	Lgals9
3.50436e-113	0.488788	0.324	0.159	6.65618e-109	Krt8+	Chchd1
7.86487e-113	0.44933	0.456	0.255	1.49385e-108	Krt8+	Timm13
4.58914e-112	0.495191	0.423	0.233	8.71661e-108	Krt8+	Myeov2
7.0575e-112	0.499052	0.273	0.126	1.3405e-107	Krt8+	Brk1
1.28113e-111	0.490476	0.332	0.167	2.43337e-107	Krt8+	Psmb2
1.4308e-111	0.520735	0.52	0.313	2.71766e-107	Krt8+	Atp5b
4.41224e-111	0.692539	0.4	0.224	8.38061e-107	Krt8+	Lmo7
7.83558e-111	0.509589	0.344	0.176	1.48829e-106	Krt8+	Dnaja2
2.56906e-110	0.496667	0.278	0.13	4.87968e-106	Krt8+	Thoc7
3.47554e-110	0.496502	0.302	0.147	6.60143e-106	Krt8+	Snrpe
5.77629e-110	0.559688	0.288	0.135	1.09715e-105	Krt8+	Ctsd
8.95947e-110	0.451386	0.445	0.247	1.70176e-105	Krt8+	Srp14
1.11716e-109	0.625307	0.439	0.255	2.12193e-105	Krt8+	Atox1
8.34185e-109	0.530387	0.559	0.351	1.58445e-104	Krt8+	Uqcr10
2.67386e-108	0.52742	0.316	0.159	5.07873e-104	Krt8+	Arf4
4.53057e-108	0.53888	0.643	0.441	8.60537e-104	Krt8+	Vamp8
5.03584e-108	0.468157	0.272	0.127	9.56507e-104	Krt8+	Mrpl17
2.25145e-106	0.486985	0.363	0.19	4.27641e-102	Krt8+	Fkbp3
2.37397e-106	0.526043	0.434	0.236	4.50911e-102	Krt8+	Ncl
2.69117e-106	0.665905	0.414	0.238	5.11161e-102	Krt8+	Npm1
4.90631e-106	0.602861	0.387	0.212	9.31905e-102	Krt8+	Rgcc
7.57273e-106	0.446134	0.492	0.286	1.43836e-101	Krt8+	Chmp2a
4.13935e-105	0.50075	0.371	0.198	7.86228e-101	Krt8+	Rnh1
6.64681e-105	0.461277	0.271	0.128	1.26249e-100	Krt8+	Mrpl32
8.32168e-105	0.494878	0.576	0.368	1.58062e-100	Krt8+	Hmgn1
1.14916e-104	0.708583	0.289	0.142	2.18271e-100	Krt8+	1500012F01Rik
1.49007e-104	0.48343	0.269	0.126	2.83023e-100	Krt8+	Myof
2.00257e-104	0.687274	0.321	0.168	3.80368e-100	Krt8+	Serpine2
2.63311e-104	0.506449	0.555	0.349	5.00132e-100	Krt8+	Uqcrh
2.73604e-104	0.586033	0.488	0.303	5.19684e-100	Krt8+	Tagln2
3.61023e-104	0.704588	0.493	0.314	6.85727e-100	Krt8+	Dcxr
1.76468e-103	0.406564	0.282	0.133	3.35183e-99	Krt8+	Osbpl9
2.51992e-103	0.479747	0.366	0.196	4.78633e-99	Krt8+	Tbca
5.97185e-103	0.436957	0.308	0.152	1.13429e-98	Krt8+	Fkbp1a
6.02926e-103	0.512105	0.292	0.145	1.1452e-98	Krt8+	Sars
7.62626e-103	0.571439	0.342	0.182	1.44853e-98	Krt8+	Clta
9.29723e-103	0.481793	0.259	0.119	1.76592e-98	Krt8+	Cyba
1.08506e-102	0.470959	0.307	0.151	2.06096e-98	Krt8+	Cast
2.54617e-102	0.50196	0.527	0.327	4.83619e-98	Krt8+	Cox7b
4.94251e-102	0.442956	0.423	0.237	9.3878e-98	Krt8+	Cox17
1.35607e-101	0.447375	0.378	0.204	2.57572e-97	Krt8+	Mdh2
1.35968e-101	0.467484	0.343	0.18	2.58258e-97	Krt8+	Krtcap2
3.99154e-101	0.466012	0.278	0.134	7.58153e-97	Krt8+	Tpd52l2
9.88008e-101	0.446025	0.421	0.238	1.87662e-96	Krt8+	Ndufa11
1.11085e-100	0.429963	0.301	0.149	2.10995e-96	Krt8+	Psmd11
1.21544e-100	0.465044	0.323	0.166	2.30861e-96	Krt8+	Eif3e
1.33108e-100	0.463938	0.29	0.144	2.52825e-96	Krt8+	Psmd14
1.4542e-100	0.51289	0.282	0.136	2.76211e-96	Krt8+	Rtn4
2.31648e-100	0.430629	0.353	0.184	4.39993e-96	Krt8+	F11r
2.62582e-100	0.459099	0.331	0.171	4.98748e-96	Krt8+	Atp6v1e1
5.07849e-100	0.488064	0.273	0.132	9.64609e-96	Krt8+	Pnrc1
1.65648e-99	0.491669	0.357	0.191	3.14632e-95	Krt8+	Vps36
5.62812e-99	0.464634	0.314	0.161	1.069e-94	Krt8+	Eif3i
6.91347e-99	0.497797	0.638	0.435	1.31314e-94	Krt8+	Cox4i1
1.03685e-98	0.470755	0.287	0.143	1.96939e-94	Krt8+	2700060E02Rik
1.27552e-98	0.486488	0.3	0.151	2.42272e-94	Krt8+	Bzw1
5.45717e-98	0.483326	0.399	0.223	1.03654e-93	Krt8+	Clic1
5.60096e-98	0.481194	0.386	0.214	1.06385e-93	Krt8+	Ghitm
9.01551e-98	0.449464	0.352	0.187	1.71241e-93	Krt8+	Sdcbp
2.73875e-97	0.591566	0.404	0.233	5.20198e-93	Krt8+	Hist1h2bc
2.82423e-97	0.423458	0.316	0.162	5.36435e-93	Krt8+	Dctn3
6.27735e-97	0.43758	0.486	0.292	1.19232e-92	Krt8+	Romo1
8.30471e-97	0.552738	0.529	0.336	1.5774e-92	Krt8+	Gm10076
1.64203e-96	0.545987	0.25	0.12	3.11887e-92	Krt8+	Prdx4
3.13353e-96	0.464424	0.254	0.121	5.95182e-92	Krt8+	Eif1ax
9.3804e-96	0.413498	0.355	0.188	1.78171e-91	Krt8+	Rala
1.53535e-95	0.447973	0.322	0.168	2.91624e-91	Krt8+	Sra1
1.71471e-95	0.428391	0.295	0.149	3.25692e-91	Krt8+	Polr2f
4.29209e-95	0.458136	0.413	0.237	8.15239e-91	Krt8+	Ndufb2
1.15756e-94	0.473065	0.364	0.199	2.19868e-90	Krt8+	Pa2g4
1.31692e-94	0.431308	0.332	0.174	2.50135e-90	Krt8+	Srpr
2.86347e-94	0.542913	0.466	0.282	5.43887e-90	Krt8+	Serbp1
3.56031e-94	0.434719	0.295	0.147	6.76245e-90	Krt8+	Tmod3
3.82949e-94	0.470372	0.282	0.142	7.27374e-90	Krt8+	Tsg101
3.94387e-94	0.435059	0.309	0.158	7.49098e-90	Krt8+	Ppp2r2a
1.13565e-93	0.371805	0.295	0.146	2.15706e-89	Krt8+	Sptlc2
8.62216e-93	0.489228	0.347	0.189	1.63769e-88	Krt8+	Tpd52
9.16715e-93	0.536735	0.657	0.472	1.74121e-88	Krt8+	Prdx1
2.29884e-92	0.433962	0.329	0.174	4.36641e-88	Krt8+	Chmp5
2.51758e-92	0.427327	0.257	0.125	4.7819e-88	Krt8+	Mrpl54
2.95308e-92	0.433998	0.257	0.125	5.60908e-88	Krt8+	Mrpl20
4.20512e-92	0.411887	0.304	0.156	7.98721e-88	Krt8+	Rnf181
6.3323e-92	0.424748	0.264	0.128	1.20276e-87	Krt8+	Arl4c
1.19315e-91	0.510529	0.261	0.127	2.26627e-87	Krt8+	Psmb8
1.74101e-91	0.406934	0.275	0.136	3.30687e-87	Krt8+	Rtn3
3.24865e-91	0.713334	0.387	0.232	6.17048e-87	Krt8+	Ccnd1
4.21928e-91	0.500554	0.358	0.199	8.01409e-87	Krt8+	Hspa9
4.44744e-91	0.44161	0.253	0.123	8.44747e-87	Krt8+	Pgls
1.91593e-90	0.588121	0.488	0.319	3.63911e-86	Krt8+	Nfe2l2
2.78833e-90	0.40328	0.258	0.127	5.29616e-86	Krt8+	Aurkaip1
1.05275e-89	0.43692	0.265	0.132	1.9996e-85	Krt8+	Polr2l
2.09186e-89	0.517424	0.345	0.187	3.97329e-85	Krt8+	Errfi1
4.27079e-89	0.404074	0.319	0.167	8.11194e-85	Krt8+	Ccdc25
7.66993e-89	0.426805	0.395	0.225	1.45683e-84	Krt8+	Nedd8
2.41001e-88	0.461018	0.495	0.306	4.57757e-84	Krt8+	Slc25a3
2.42807e-88	0.391718	0.257	0.126	4.61188e-84	Krt8+	Mrpl51
1.25245e-87	0.472293	0.279	0.142	2.3789e-83	Krt8+	Prr13
1.72945e-86	0.507871	0.27	0.136	3.28492e-82	Krt8+	Lrrc58
1.78251e-86	0.406523	0.475	0.289	3.3857e-82	Krt8+	Rbx1
3.87973e-86	0.398289	0.573	0.366	7.36917e-82	Krt8+	Ndufa13
9.27585e-86	0.496151	0.445	0.275	1.76186e-81	Krt8+	Pfdn5
1.65847e-85	0.397119	0.314	0.168	3.15009e-81	Krt8+	Tcp1
5.13944e-85	0.435353	0.322	0.175	9.76186e-81	Krt8+	Banf1
1.82709e-84	0.446875	0.401	0.236	3.47037e-80	Krt8+	Rabac1
3.18181e-84	0.454327	0.265	0.135	6.04353e-80	Krt8+	Sh3glb1
3.70816e-84	0.39112	0.296	0.156	7.04327e-80	Krt8+	Psmc2
5.66258e-84	0.382035	0.269	0.137	1.07555e-79	Krt8+	Sap18
6.25722e-84	0.381596	0.331	0.18	1.1885e-79	Krt8+	Tceb1
1.04826e-83	0.386693	0.406	0.237	1.99106e-79	Krt8+	Ndufb8
1.60136e-83	0.413021	0.271	0.138	3.04163e-79	Krt8+	Fubp1
9.09496e-83	0.407346	0.256	0.13	1.7275e-78	Krt8+	Ndufs5
9.76074e-83	0.43889	0.529	0.348	1.85396e-78	Krt8+	Atp5f1
1.8039e-82	0.366778	0.263	0.132	3.42632e-78	Krt8+	Pdcd6ip
1.90912e-82	0.372675	0.252	0.124	3.62618e-78	Krt8+	Rap1b
1.90979e-82	0.406559	0.317	0.172	3.62746e-78	Krt8+	Cct4
3.49264e-82	0.503545	0.33	0.184	6.63392e-78	Krt8+	Capzb
4.24552e-82	0.412467	0.419	0.249	8.06394e-78	Krt8+	Arf1
5.25251e-82	0.497561	0.257	0.131	9.97662e-78	Krt8+	Capza2
7.06993e-82	0.362572	0.285	0.15	1.34286e-77	Krt8+	Eny2
7.39321e-82	0.420655	0.316	0.173	1.40427e-77	Krt8+	Psmb5
2.80291e-81	0.379648	0.31	0.168	5.32384e-77	Krt8+	Cuta
4.10776e-81	0.306944	0.299	0.156	7.80229e-77	Krt8+	Cers2
5.6688e-81	0.387954	0.354	0.199	1.07673e-76	Krt8+	Cct2
8.14553e-81	0.451954	0.419	0.254	1.54716e-76	Krt8+	Psme1
1.62616e-80	0.490209	0.52	0.346	3.08872e-76	Krt8+	Ager
1.82271e-80	0.483946	0.271	0.142	3.46205e-76	Krt8+	Atf4
2.75098e-80	0.391332	0.338	0.188	5.2252e-76	Krt8+	Ppp1ca
2.98362e-80	0.462876	0.634	0.461	5.66709e-76	Krt8+	mt-Nd1
6.14292e-80	0.43328	0.538	0.356	1.16679e-75	Krt8+	Minos1
2.56936e-79	0.411361	0.471	0.293	4.88023e-75	Krt8+	Aldoa
2.58759e-79	0.386165	0.327	0.182	4.91486e-75	Krt8+	Ndufab1
3.03013e-79	0.370916	0.307	0.165	5.75543e-75	Krt8+	Srp72
3.0838e-79	0.39166	0.298	0.161	5.85737e-75	Krt8+	Ssu72
4.0647e-79	0.320027	0.3	0.159	7.72049e-75	Krt8+	Snx4
4.17787e-79	0.397835	0.401	0.236	7.93545e-75	Krt8+	Psma4
4.57597e-79	0.453468	0.677	0.469	8.6916e-75	Krt8+	Ubb
6.67739e-79	0.395923	0.412	0.247	1.2683e-74	Krt8+	Ngfrap1
8.25852e-79	0.435787	0.268	0.138	1.56862e-74	Krt8+	Ctsz
9.44475e-79	0.351361	0.331	0.183	1.79394e-74	Krt8+	Ndufa10
4.4588e-78	0.367086	0.259	0.133	8.46905e-74	Krt8+	Mal2
9.07799e-78	0.390518	0.329	0.185	1.72427e-73	Krt8+	Ndufa8
9.48952e-78	0.374511	0.294	0.159	1.80244e-73	Krt8+	Vdac2
3.17462e-77	0.351874	0.256	0.131	6.02988e-73	Krt8+	Lsr
5.28157e-77	0.387453	0.352	0.201	1.00318e-72	Krt8+	Rab2a
1.12378e-76	0.394603	0.27	0.142	2.1345e-72	Krt8+	Eif3g
1.61554e-76	0.379284	0.299	0.164	3.06856e-72	Krt8+	1110008F13Rik
2.9399e-76	0.369186	0.3	0.161	5.58404e-72	Krt8+	Xrn2
6.69521e-75	0.363151	0.517	0.333	1.27169e-70	Krt8+	Ndufc1
8.51901e-75	0.563537	0.272	0.146	1.6181e-70	Krt8+	Arpc5
1.75134e-74	0.36612	0.551	0.363	3.32649e-70	Krt8+	Ndufa7
3.0138e-74	0.448105	0.549	0.354	5.72442e-70	Krt8+	H3f3b
6.20101e-74	0.453212	0.321	0.183	1.17782e-69	Krt8+	Cd200
1.1281e-73	0.340713	0.254	0.131	2.14271e-69	Krt8+	H13
2.50369e-73	0.326534	0.345	0.196	4.7555e-69	Krt8+	Gtf2h5
3.80418e-73	0.364442	0.264	0.14	7.22566e-69	Krt8+	Mrps14
4.92023e-73	0.3318	0.392	0.233	9.34548e-69	Krt8+	Spint2
5.71921e-73	0.339008	0.252	0.13	1.08631e-68	Krt8+	Pgd
1.27113e-72	0.408536	0.388	0.233	2.41438e-68	Krt8+	Hspe1
2.7359e-72	0.369159	0.342	0.194	5.19656e-68	Krt8+	Acot7
4.77461e-72	0.378502	0.251	0.13	9.0689e-68	Krt8+	Dusp11
4.96435e-72	0.326017	0.352	0.203	9.42929e-68	Krt8+	Ociad1
5.86405e-72	0.415709	0.261	0.14	1.11382e-67	Krt8+	Hsd17b12
2.39829e-71	0.432433	0.262	0.142	4.55531e-67	Krt8+	Snrpg
3.92249e-71	0.347871	0.404	0.245	7.45038e-67	Krt8+	Psma3
4.24299e-71	0.349677	0.266	0.142	8.05914e-67	Krt8+	Uqcrc1
4.46892e-71	0.32319	0.258	0.135	8.48827e-67	Krt8+	Nenf
4.90727e-71	0.397064	0.276	0.149	9.32087e-67	Krt8+	Zfand5
5.02005e-71	0.373131	0.531	0.351	9.53509e-67	Krt8+	Ndufc2
8.60666e-71	0.319359	0.266	0.14	1.63475e-66	Krt8+	Bst2
1.41952e-70	0.349718	0.422	0.26	2.69623e-66	Krt8+	Ndufb11
1.4623e-70	0.361908	0.409	0.248	2.77749e-66	Krt8+	Pomp
1.65859e-70	0.341644	0.293	0.162	3.15032e-66	Krt8+	Ndufs8
1.7458e-70	0.335707	0.263	0.14	3.31597e-66	Krt8+	Mapre1
1.97361e-70	0.324005	0.279	0.152	3.74867e-66	Krt8+	Cyc1
7.7872e-70	0.345442	0.436	0.271	1.4791e-65	Krt8+	Gng5
8.57041e-70	0.303618	0.355	0.206	1.62786e-65	Krt8+	Cct3
8.88044e-70	0.297169	0.313	0.176	1.68675e-65	Krt8+	BC031181
1.07559e-69	0.338797	0.269	0.144	2.04298e-65	Krt8+	Gja1
1.39311e-69	0.336347	0.326	0.188	2.64608e-65	Krt8+	Cldn7
1.65562e-69	0.358484	0.483	0.309	3.14469e-65	Krt8+	Ppib
2.45543e-69	0.332542	0.386	0.233	4.66384e-65	Krt8+	Spcs1
4.00928e-69	0.44907	0.347	0.205	7.61522e-65	Krt8+	Ywhab
5.88751e-69	0.300334	0.42	0.254	1.11827e-64	Krt8+	Ifi27
6.70225e-69	0.434235	0.331	0.193	1.27303e-64	Krt8+	Txnrd1
6.8791e-69	0.343163	0.333	0.187	1.30662e-64	Krt8+	Ptp4a2
8.83573e-69	0.301387	0.392	0.234	1.67826e-64	Krt8+	Vapa
1.1252e-68	0.375182	0.588	0.392	2.13721e-64	Krt8+	Ybx1
1.13976e-68	0.332029	0.439	0.273	2.16486e-64	Krt8+	Ndufb7
1.38502e-68	0.303122	0.291	0.161	2.63071e-64	Krt8+	Uqcrc2
1.87857e-68	0.421213	0.635	0.486	3.56816e-64	Krt8+	Cox6c
2.52027e-68	0.423107	0.424	0.269	4.787e-64	Krt8+	Akr1a1
2.6101e-68	0.429605	0.418	0.264	4.95763e-64	Krt8+	Cnbp
3.61174e-68	0.358132	0.379	0.229	6.86015e-64	Krt8+	Mpc2
3.67773e-68	0.336732	0.417	0.259	6.98548e-64	Krt8+	Ndufs6
1.55806e-67	0.40345	0.364	0.216	2.95937e-63	Krt8+	Nars
1.84337e-67	0.36392	0.34	0.199	3.50129e-63	Krt8+	Eif5a
2.18182e-67	0.346679	0.264	0.144	4.14415e-63	Krt8+	Tbcb
3.24676e-67	0.362947	0.361	0.217	6.1669e-63	Krt8+	2410015M20Rik
5.668e-67	0.326265	0.351	0.208	1.07658e-62	Krt8+	Snrpd2
1.16216e-66	0.37567	0.293	0.167	2.2074e-62	Krt8+	Psma5
2.06818e-66	0.305082	0.275	0.151	3.92831e-62	Krt8+	Ube2l3
2.45371e-66	0.351612	0.328	0.189	4.66058e-62	Krt8+	Rsl1d1
2.45438e-66	0.290949	0.315	0.181	4.66185e-62	Krt8+	Mrpl14
3.70416e-66	0.361551	0.381	0.23	7.03568e-62	Krt8+	Atp6v1a
3.96047e-66	0.357841	0.446	0.276	7.52251e-62	Krt8+	App
7.0422e-66	0.343205	0.284	0.16	1.3376e-61	Krt8+	Uqcrfs1
7.38892e-66	0.305346	0.261	0.14	1.40345e-61	Krt8+	Ubl3
2.38022e-65	0.322019	0.45	0.287	4.52099e-61	Krt8+	Dad1
2.71876e-65	0.424327	0.313	0.183	5.16401e-61	Krt8+	Srsf3
1.50004e-64	0.322047	0.366	0.22	2.84917e-60	Krt8+	Nol7
2.72827e-64	0.326152	0.265	0.146	5.18207e-60	Krt8+	Rab6a
3.90798e-64	0.320676	0.251	0.136	7.42282e-60	Krt8+	2310036O22Rik
7.70649e-64	0.295352	0.34	0.2	1.46377e-59	Krt8+	Snrpb
8.99875e-64	0.325033	0.263	0.144	1.70922e-59	Krt8+	Cebpg
9.70705e-64	0.310051	0.544	0.365	1.84376e-59	Krt8+	Crip2
1.13943e-63	0.295613	0.262	0.143	2.16423e-59	Krt8+	Emc4
2.04801e-63	0.287813	0.292	0.164	3.89e-59	Krt8+	Rab7
4.48413e-63	0.328919	0.365	0.22	8.51716e-59	Krt8+	Tmem234
4.67959e-63	0.365862	0.451	0.293	8.88842e-59	Krt8+	Ndufa6
6.23946e-63	0.483513	0.651	0.494	1.18512e-58	Krt8+	Fth1
1.4267e-62	0.318192	0.283	0.16	2.70988e-58	Krt8+	Cdc37
1.87341e-62	0.310016	0.31	0.179	3.55836e-58	Krt8+	Anxa4
2.89954e-62	0.328431	0.292	0.167	5.50738e-58	Krt8+	Etf1
4.95076e-62	0.325989	0.507	0.338	9.40347e-58	Krt8+	Skp1a
5.31733e-62	0.348521	0.252	0.14	1.00997e-57	Krt8+	Timm10b
5.96305e-62	0.273297	0.336	0.198	1.13262e-57	Krt8+	Sbds
7.87673e-62	0.302319	0.344	0.206	1.49611e-57	Krt8+	Rbm8a
7.62599e-61	0.330313	0.251	0.14	1.44848e-56	Krt8+	Mrps24
7.91539e-61	0.341529	0.56	0.388	1.50345e-56	Krt8+	Uqcr11
1.22044e-60	0.30974	0.283	0.161	2.31811e-56	Krt8+	Gspt1
1.33937e-60	0.47889	0.302	0.173	2.54401e-56	Krt8+	Cd74
2.10975e-60	0.448079	0.414	0.272	4.00725e-56	Krt8+	Lamp1
2.58456e-60	0.351114	0.642	0.439	4.90912e-56	Krt8+	Hsp90ab1
3.84276e-60	0.301274	0.322	0.191	7.29895e-56	Krt8+	Cct5
4.89096e-60	0.282974	0.321	0.189	9.28989e-56	Krt8+	Cfdp1
5.57052e-60	0.372385	0.295	0.171	1.05807e-55	Krt8+	Actn1
1.15839e-59	0.349959	0.285	0.165	2.20025e-55	Krt8+	Snrpd3
1.57787e-59	0.272149	0.271	0.153	2.99701e-55	Krt8+	Prkar1a
5.41045e-59	0.326361	0.268	0.154	1.02766e-54	Krt8+	Ost4
9.02965e-59	0.316139	0.256	0.144	1.71509e-54	Krt8+	Med28
9.17863e-59	0.533595	0.411	0.281	1.74339e-54	Krt8+	Sdc4
1.91036e-58	0.28092	0.373	0.229	3.62855e-54	Krt8+	Tma7
3.48992e-58	0.29382	0.341	0.205	6.62875e-54	Krt8+	Ranbp1
4.91099e-58	0.252089	0.308	0.181	9.32793e-54	Krt8+	1110004F10Rik
5.61242e-58	0.272378	0.364	0.221	1.06602e-53	Krt8+	Cwc15
7.87246e-58	0.344502	0.314	0.188	1.4953e-53	Krt8+	Nop58
1.22048e-56	0.278405	0.326	0.196	2.31818e-52	Krt8+	Sdhb
2.35724e-56	0.422701	0.348	0.216	4.47734e-52	Krt8+	Canx
2.90439e-56	0.30644	0.354	0.22	5.51659e-52	Krt8+	Acadl
3.50953e-56	0.324024	0.325	0.196	6.666e-52	Krt8+	Ube2k
3.55415e-56	0.266081	0.312	0.186	6.75076e-52	Krt8+	Psmc5
3.6701e-56	0.26757	0.299	0.175	6.97098e-52	Krt8+	Psmd2
4.08314e-56	0.305545	0.296	0.173	7.75552e-52	Krt8+	Gltscr2
4.55169e-55	0.287189	0.27	0.155	8.64548e-51	Krt8+	Mtpn
5.97959e-55	0.345784	0.422	0.272	1.13576e-50	Krt8+	Hnrnpc
9.14356e-55	0.361375	0.415	0.274	1.73673e-50	Krt8+	Hnrnpab
4.19065e-54	0.329296	0.27	0.158	7.95972e-50	Krt8+	Snx3
5.09546e-54	0.300474	0.457	0.297	9.67831e-50	Krt8+	Serf2
1.74114e-53	0.402973	0.298	0.178	3.30711e-49	Krt8+	Cald1
4.234e-53	0.252365	0.29	0.17	8.04206e-49	Krt8+	Ube2r2
4.64627e-53	0.40351	0.272	0.162	8.82512e-49	Krt8+	Hnrnpdl
6.41364e-53	0.281106	0.259	0.15	1.21821e-48	Krt8+	Rer1
3.23735e-52	0.371465	0.519	0.374	6.14902e-48	Krt8+	Dbi
3.5737e-52	0.272928	0.341	0.211	6.78788e-48	Krt8+	Paics
3.94758e-52	0.581947	0.422	0.297	7.49802e-48	Krt8+	Gclc
6.38873e-52	0.287675	0.29	0.174	1.21348e-47	Krt8+	Ndufv2
1.41549e-51	0.250838	0.411	0.262	2.68858e-47	Krt8+	Pdap1
1.89774e-51	0.376544	0.531	0.374	3.60457e-47	Krt8+	Hspa8
2.02017e-51	0.328146	0.438	0.292	3.83711e-47	Krt8+	Prnp
5.22794e-51	0.275376	0.252	0.142	9.92995e-47	Krt8+	Jun
9.37267e-51	0.292869	0.271	0.161	1.78025e-46	Krt8+	D17Wsu104e
4.0295e-50	0.35121	0.573	0.425	7.65362e-46	Krt8+	Cldn3
4.15306e-50	0.261678	0.357	0.227	7.88833e-46	Krt8+	Ndufa12
2.16854e-49	0.273828	0.259	0.153	4.11893e-45	Krt8+	Psmc4
2.23148e-49	0.26174	0.264	0.156	4.23847e-45	Krt8+	Mrpl21
2.26617e-49	0.285034	0.452	0.304	4.30436e-45	Krt8+	Map1lc3b
2.63202e-49	0.296878	0.368	0.237	4.99926e-45	Krt8+	Eif3f
3.10411e-48	0.256559	0.294	0.18	5.89594e-44	Krt8+	Uqcc2
3.26368e-48	0.273446	0.383	0.251	6.19903e-44	Krt8+	Tmem258
7.23155e-47	0.284552	0.292	0.181	1.37356e-42	Krt8+	Eif1a
7.25933e-47	0.369682	0.277	0.17	1.37884e-42	Krt8+	Nap1l1
8.0309e-47	0.257318	0.267	0.161	1.52539e-42	Krt8+	Pet100
1.53784e-45	0.281586	0.303	0.19	2.92097e-41	Krt8+	Atp6v1d
1.0272e-44	1.11452	0.37	0.272	1.95107e-40	Krt8+	Mt1
1.44371e-44	0.252424	0.474	0.326	2.74219e-40	Krt8+	Laptm4a
1.67579e-44	0.357619	0.434	0.3	3.183e-40	Krt8+	Ubc
7.67496e-43	0.541921	0.405	0.297	1.45778e-38	Krt8+	Cd36
9.30872e-43	0.312904	0.287	0.18	1.7681e-38	Krt8+	Gdi2
1.94627e-42	0.387295	0.423	0.298	3.69675e-38	Krt8+	Itm2b
3.65267e-40	0.328899	0.425	0.299	6.93789e-36	Krt8+	Ddx5
3.74942e-40	0.267447	0.313	0.202	7.12165e-36	Krt8+	Hspa4
1.6275e-39	0.257433	0.539	0.388	3.09127e-35	Krt8+	Gnas
4.68465e-39	0.264055	0.376	0.255	8.89803e-35	Krt8+	Hspd1
5.27932e-39	0.306605	0.353	0.238	1.00275e-34	Krt8+	Ctnna1
8.84941e-38	0.25033	0.263	0.163	1.68086e-33	Krt8+	Sf3b1
1.45496e-37	0.315521	0.281	0.182	2.76355e-33	Krt8+	Srsf2
3.20787e-36	0.372694	0.298	0.201	6.09302e-32	Krt8+	Ptgr1
4.99343e-35	0.643728	0.434	0.356	9.48452e-31	Krt8+	Lcn2
5.49095e-34	0.299592	0.369	0.258	1.04295e-29	Krt8+	Eif3c
1.09388e-31	0.401727	0.259	0.17	2.07771e-27	Krt8+	Fabp5
6.10069e-30	0.280641	0.419	0.306	1.15877e-25	Krt8+	Pdia3
6.79977e-28	0.258102	0.484	0.374	1.29155e-23	Krt8+	Tmem176a
2.80238e-09	0.308554	0.295	0.352	5.32284e-05	Krt8+	Nupr1
0	2.66225	0.927	0.229	0	Ciliated	Sec14l3
0	2.62568	0.573	0.102	0	Ciliated	Wdr66
0	2.61264	0.595	0.111	0	Ciliated	Wdr96
0	2.50109	0.751	0.143	0	Ciliated	Tmem212
0	2.49678	0.607	0.124	0	Ciliated	Wdr52
0	2.45328	0.726	0.16	0	Ciliated	Traf3ip1
0	2.43385	0.825	0.156	0	Ciliated	Ccdc153
0	2.41046	0.67	0.138	0	Ciliated	Ccdc39
0	2.33217	0.585	0.114	0	Ciliated	Ccdc11
0	2.32005	0.656	0.137	0	Ciliated	Rsph1
0	2.26554	0.608	0.13	0	Ciliated	Foxj1
0	2.25628	0.583	0.128	0	Ciliated	Ccdc19
0	2.22006	0.611	0.149	0	Ciliated	Fhad1
0	2.21725	0.542	0.11	0	Ciliated	Ccdc146
0	2.20386	0.621	0.151	0	Ciliated	Ccdc181
0	2.16528	0.467	0.099	0	Ciliated	Spag17
0	2.13918	0.509	0.113	0	Ciliated	Fam161a
0	2.13259	0.557	0.12	0	Ciliated	1700016K19Rik
0	2.12042	0.608	0.158	0	Ciliated	Ccdc41
0	2.12014	0.515	0.115	0	Ciliated	Ak7
0	2.11539	0.627	0.198	0	Ciliated	Gsn
0	2.10381	0.407	0.086	0	Ciliated	Lrriq1
0	2.09729	0.627	0.132	0	Ciliated	Fam183b
0	2.07434	0.55	0.119	0	Ciliated	1110017D15Rik
0	2.07366	0.484	0.108	0	Ciliated	Iqcg
0	2.0558	0.496	0.112	0	Ciliated	Igfbp5
0	2.0485	0.703	0.21	0	Ciliated	Elof1
0	2.03863	0.561	0.161	0	Ciliated	Ift74
0	2.03358	0.45	0.101	0	Ciliated	Spef2
0	2.03013	0.687	0.172	0	Ciliated	Tuba1a
0	2.01528	0.439	0.103	0	Ciliated	Mns1
0	2.01439	0.5	0.112	0	Ciliated	Pcp4l1
0	2.00331	0.467	0.106	0	Ciliated	Nme5
0	1.99315	0.476	0.117	0	Ciliated	AK129341
0	1.99296	0.685	0.159	0	Ciliated	Dynlrb2
0	1.99148	0.761	0.188	0	Ciliated	Tppp3
0	1.97301	0.415	0.086	0	Ciliated	Calml4
0	1.9564	0.329	0.068	0	Ciliated	Gm973
0	1.94752	0.344	0.067	0	Ciliated	Ccdc108
0	1.94247	0.384	0.08	0	Ciliated	Ccdc37
0	1.941	0.467	0.115	0	Ciliated	Enkur
0	1.9358	0.466	0.108	0	Ciliated	Ccdc113
0	1.93535	0.514	0.117	0	Ciliated	Sntn
0	1.93485	0.424	0.096	0	Ciliated	Cdhr3
0	1.93098	0.372	0.079	0	Ciliated	E230008N13Rik
0	1.93073	0.462	0.1	0	Ciliated	1600029I14Rik
0	1.92687	0.396	0.104	0	Ciliated	Map1b
0	1.92613	0.382	0.08	0	Ciliated	Stmnd1
0	1.92089	0.511	0.136	0	Ciliated	Spa17
0	1.91509	0.429	0.118	0	Ciliated	Wdr60
0	1.90858	0.464	0.122	0	Ciliated	Cyp2s1
0	1.90402	0.627	0.213	0	Ciliated	1110004E09Rik
0	1.90011	0.58	0.178	0	Ciliated	Hspa4l
0	1.87992	0.413	0.096	0	Ciliated	Rsph4a
0	1.87945	0.426	0.13	0	Ciliated	Kif21a
0	1.87765	0.339	0.073	0	Ciliated	Iqca
0	1.86448	0.461	0.115	0	Ciliated	Lrrc51
0	1.85647	0.857	0.352	0	Ciliated	Hsp90aa1
0	1.84735	0.509	0.126	0	Ciliated	Tm4sf1
0	1.84353	0.888	0.368	0	Ciliated	Calm1
0	1.84313	0.375	0.095	0	Ciliated	Wdr78
0	1.8378	0.328	0.074	0	Ciliated	Stk33
0	1.83567	0.342	0.082	0	Ciliated	Dnah3
0	1.83081	0.358	0.083	0	Ciliated	Nek5
0	1.82342	0.364	0.085	0	Ciliated	Drc1
0	1.8214	0.354	0.089	0	Ciliated	Dnah12
0	1.82093	0.445	0.144	0	Ciliated	Cep290
0	1.81908	0.395	0.092	0	Ciliated	Ccdc78
0	1.80872	0.413	0.135	0	Ciliated	4931406C07Rik
0	1.80791	0.726	0.218	0	Ciliated	Cd24a
0	1.80443	0.491	0.121	0	Ciliated	Riiad1
0	1.80386	0.329	0.071	0	Ciliated	Lrrc71
0	1.78725	0.3	0.063	0	Ciliated	Adgb
0	1.77983	0.36	0.084	0	Ciliated	Cdhr4
0	1.77641	0.354	0.084	0	Ciliated	Pltp
0	1.7671	0.372	0.113	0	Ciliated	2610015P09Rik
0	1.76619	0.419	0.104	0	Ciliated	BC051019
0	1.76454	0.33	0.082	0	Ciliated	Dnah6
0	1.76431	0.452	0.123	0	Ciliated	Aldh3b1
0	1.75519	0.344	0.09	0	Ciliated	A330021E22Rik
0	1.75206	0.297	0.075	0	Ciliated	Ccdc173
0	1.75182	0.468	0.115	0	Ciliated	Mlf1
0	1.74124	0.305	0.069	0	Ciliated	Rsph10b
0	1.73032	0.346	0.086	0	Ciliated	Ccdc17
0	1.71901	0.405	0.13	0	Ciliated	Osbpl6
0	1.71352	0.442	0.151	0	Ciliated	Dpcd
0	1.71141	0.354	0.088	0	Ciliated	Dnah5
0	1.70703	0.288	0.071	0	Ciliated	Ccdc176
0	1.694	0.332	0.076	0	Ciliated	3300002A11Rik
0	1.68368	0.424	0.142	0	Ciliated	Ift81
0	1.67769	0.358	0.098	0	Ciliated	Erich2
0	1.66553	0.294	0.069	0	Ciliated	Ccdc40
0	1.65722	0.417	0.122	0	Ciliated	1700007K13Rik
0	1.65653	0.419	0.159	0	Ciliated	Hsph1
0	1.65299	0.297	0.073	0	Ciliated	Lrrc6
0	1.6521	0.324	0.081	0	Ciliated	1700003M02Rik
0	1.63811	0.282	0.071	0	Ciliated	Ak9
0	1.63288	0.315	0.077	0	Ciliated	Lrrc23
0	1.6327	0.312	0.078	0	Ciliated	Cetn4
0	1.6018	0.266	0.065	0	Ciliated	Ttc25
0	1.60167	0.283	0.069	0	Ciliated	Akap14
0	1.60114	0.28	0.067	0	Ciliated	Smim5
0	1.59559	0.284	0.07	0	Ciliated	1700026D08Rik
0	1.58061	0.275	0.067	0	Ciliated	Wdr63
0	1.5801	0.31	0.078	0	Ciliated	Tctex1d4
0	1.57626	0.305	0.076	0	Ciliated	Fam216b
0	1.57539	0.303	0.074	0	Ciliated	Lrrc48
0	1.56789	0.276	0.071	0	Ciliated	Ccdc30
0	1.56416	0.276	0.067	0	Ciliated	Ppil6
0	1.55615	0.308	0.081	0	Ciliated	Odf3b
0	1.55086	0.294	0.08	0	Ciliated	1700088E04Rik
0	1.54406	0.428	0.118	0	Ciliated	1700009P17Rik
0	1.53949	0.29	0.079	0	Ciliated	Fam154b
0	1.5185	0.25	0.061	0	Ciliated	Fam47e
0	1.5175	0.336	0.108	0	Ciliated	Ascc1
0	1.50877	0.376	0.108	0	Ciliated	1700094D03Rik
0	1.50481	0.312	0.087	0	Ciliated	Pifo
0	1.49156	0.444	0.175	0	Ciliated	Fam213a
0	1.48442	0.528	0.249	0	Ciliated	Ccdc104
0	1.48212	0.256	0.066	0	Ciliated	Ppp1r36
0	1.46776	0.543	0.25	0	Ciliated	Nudc
0	1.46547	0.747	0.311	0	Ciliated	Aldh1a1
0	1.44044	0.267	0.071	0	Ciliated	Gm1673
0	1.31737	0.408	0.121	0	Ciliated	AU040972
0	1.2147	0.721	0.434	0	Ciliated	Chchd10
0	1.20516	0.606	0.314	0	Ciliated	Ezr
1.36383e-306	1.5065	0.252	0.066	2.59045e-302	Ciliated	Hspa2
1.75758e-304	1.43324	0.273	0.076	3.33835e-300	Ciliated	Dnali1
4.84949e-303	1.41647	0.251	0.065	9.21112e-299	Ciliated	1700024G13Rik
2.95212e-299	1.42472	0.255	0.068	5.60726e-295	Ciliated	6820408C15Rik
4.19005e-299	1.48377	0.361	0.132	7.95858e-295	Ciliated	Ift43
4.59537e-296	1.37536	0.275	0.078	8.72845e-292	Ciliated	Efcab10
6.60568e-296	1.38559	0.283	0.083	1.25468e-291	Ciliated	Meig1
2.23477e-293	1.45189	0.32	0.106	4.24472e-289	Ciliated	Capsl
6.94457e-285	1.3678	0.448	0.197	1.31905e-280	Ciliated	Nudt4
1.3457e-282	1.34832	0.478	0.223	2.55601e-278	Ciliated	Gstm1
3.0787e-280	1.18165	0.599	0.329	5.84768e-276	Ciliated	Alas1
3.19495e-279	1.38569	0.415	0.177	6.06848e-275	Ciliated	Bphl
4.68621e-279	1.51092	0.374	0.147	8.90099e-275	Ciliated	Cspp1
3.91426e-277	1.32849	0.496	0.245	7.43475e-273	Ciliated	Tspan1
8.31327e-275	1.48493	0.316	0.109	1.57902e-270	Ciliated	Kif3a
3.53949e-272	1.49076	0.377	0.152	6.72291e-268	Ciliated	Net1
1.95359e-271	1.43908	0.41	0.178	3.71064e-267	Ciliated	Dpy30
2.22076e-265	1.41413	0.39	0.161	4.21812e-261	Ciliated	Spop
3.17198e-263	1.39081	0.291	0.096	6.02486e-259	Ciliated	Cdc14a
1.45155e-261	1.39426	0.413	0.181	2.75707e-257	Ciliated	Cetn2
1.84031e-253	1.46892	0.365	0.145	3.49548e-249	Ciliated	Crip1
2.98421e-251	1.34354	0.269	0.086	5.66821e-247	Ciliated	Rsph9
1.93156e-250	1.1838	0.575	0.341	3.66881e-246	Ciliated	1810037I17Rik
5.39616e-250	1.39418	0.276	0.09	1.02495e-245	Ciliated	Ift57
1.06813e-248	1.53319	0.399	0.176	2.0288e-244	Ciliated	Akap9
2.86599e-248	1.38599	0.431	0.204	5.44365e-244	Ciliated	Srsf10
3.59548e-245	1.468	0.375	0.162	6.82925e-241	Ciliated	Gipc2
1.0247e-244	1.4094	0.358	0.146	1.94631e-240	Ciliated	Strbp
3.24483e-244	1.43429	0.341	0.136	6.16323e-240	Ciliated	Appl2
1.59574e-237	1.30938	0.27	0.089	3.03095e-233	Ciliated	Ckb
1.15383e-230	1.35296	0.285	0.101	2.19159e-226	Ciliated	Arhgap18
1.16005e-228	1.39554	0.285	0.102	2.2034e-224	Ciliated	Ift88
1.68997e-227	0.96966	0.574	0.326	3.20992e-223	Ciliated	Dynll1
5.98102e-224	1.1363	0.573	0.34	1.13604e-219	Ciliated	Tubb4b
1.87112e-218	1.29318	0.386	0.176	3.554e-214	Ciliated	Txnip
1.00424e-216	1.18715	0.436	0.216	1.90745e-212	Ciliated	Cyp4b1
6.20337e-213	0.990873	0.622	0.406	1.17827e-208	Ciliated	Atpif1
1.61174e-212	1.31193	0.268	0.096	3.06133e-208	Ciliated	1600029D21Rik
1.59121e-211	1.34867	0.381	0.179	3.02234e-207	Ciliated	Arl3
8.6476e-210	0.900544	0.662	0.439	1.64252e-205	Ciliated	Hsp90ab1
6.91e-208	0.977715	0.604	0.37	1.31249e-203	Ciliated	Ptma
8.81641e-208	1.30305	0.335	0.141	1.67459e-203	Ciliated	Trp53bp2
3.77688e-206	1.31314	0.388	0.185	7.1738e-202	Ciliated	BC005624
1.39957e-203	1.05747	0.579	0.363	2.65833e-199	Ciliated	Crip2
4.44395e-201	1.25489	0.287	0.11	8.44084e-197	Ciliated	Tmem107
1.77444e-196	1.2937	0.256	0.093	3.37037e-192	Ciliated	Chchd6
1.00945e-191	1.30461	0.296	0.122	1.91736e-187	Ciliated	1110032A03Rik
1.12789e-187	1.148	0.498	0.299	2.14231e-183	Ciliated	S100a1
7.25488e-186	1.25314	0.329	0.146	1.37799e-181	Ciliated	Mycbp
1.67785e-185	1.35994	0.272	0.106	3.18691e-181	Ciliated	Hes6
2.56876e-178	1.23668	0.297	0.127	4.87911e-174	Ciliated	Mcee
3.72845e-175	1.10511	0.427	0.228	7.08181e-171	Ciliated	Tuba1b
5.44707e-164	0.908667	0.581	0.388	1.03462e-159	Ciliated	Slc25a5
2.09265e-162	1.02921	0.469	0.282	3.97478e-158	Ciliated	Prdx5
2.28252e-159	1.19346	0.338	0.165	4.33541e-155	Ciliated	Mprip
3.58196e-159	1.15145	0.426	0.247	6.80358e-155	Ciliated	Cd55
6.29972e-157	1.16515	0.364	0.19	1.19657e-152	Ciliated	Tcea3
3.0208e-155	1.24331	0.257	0.108	5.7377e-151	Ciliated	Dynlt1f
1.35374e-153	1.10569	0.449	0.273	2.57129e-149	Ciliated	Smim22
4.36745e-152	1.19376	0.37	0.196	8.29554e-148	Ciliated	Ktn1
2.36202e-146	1.15336	0.271	0.12	4.48643e-142	Ciliated	Anxa8
4.68978e-142	0.921079	0.504	0.328	8.90777e-138	Ciliated	Shfm1
1.95442e-136	0.560259	0.47	0.263	3.71223e-132	Ciliated	Mt1
3.43147e-136	1.07572	0.415	0.25	6.51773e-132	Ciliated	Swi5
1.29486e-133	0.895284	0.529	0.355	2.45946e-129	Ciliated	Mettl7a1
4.36778e-133	1.10703	0.332	0.173	8.29616e-129	Ciliated	Phf20l1
5.79589e-130	0.471268	0.795	0.557	1.10087e-125	Ciliated	Cbr2
8.62826e-126	0.88297	0.506	0.338	1.63885e-121	Ciliated	Hmgb1
2.104e-125	1.13463	0.296	0.15	3.99634e-121	Ciliated	Pla2g16
1.0441e-123	0.896333	0.507	0.351	1.98317e-119	Ciliated	Vimp
1.63832e-120	1.07101	0.274	0.134	3.11183e-116	Ciliated	Mrps17
1.75397e-119	0.701486	0.613	0.477	3.33148e-115	Ciliated	Ubb
1.15813e-113	0.663597	0.531	0.347	2.19974e-109	Ciliated	Anxa2
5.94773e-112	0.930498	0.436	0.283	1.12971e-107	Ciliated	Tsc22d1
8.85097e-110	1.01288	0.353	0.208	1.68115e-105	Ciliated	Sri
9.71819e-101	1.02469	0.255	0.13	1.84587e-96	Ciliated	Gtl3
1.05994e-100	0.980489	0.311	0.173	2.01324e-96	Ciliated	Pcm1
1.79047e-99	0.9674	0.317	0.178	3.40083e-95	Ciliated	Cald1
2.14636e-92	0.940586	0.297	0.169	4.0768e-88	Ciliated	Rabgap1l
9.42633e-92	0.725102	0.48	0.335	1.79044e-87	Ciliated	Cxcl17
1.24625e-91	0.910408	0.392	0.256	2.36712e-87	Ciliated	Sf3b2
4.68473e-91	1.01783	0.261	0.14	8.89818e-87	Ciliated	Pdgfa
5.55546e-91	0.784961	0.488	0.362	1.0552e-86	Ciliated	H3f3b
8.51339e-91	1.06928	0.289	0.162	1.61703e-86	Ciliated	Chd4
1.62571e-90	0.90651	0.396	0.268	3.08788e-86	Ciliated	Ube2b
3.71826e-90	0.757232	0.534	0.4	7.06247e-86	Ciliated	Ces1d
1.57881e-89	0.276949	0.495	0.308	2.9988e-85	Ciliated	Anxa1
1.10668e-87	0.865918	0.402	0.268	2.10203e-83	Ciliated	Rrp1
1.14842e-84	0.910641	0.387	0.258	2.18131e-80	Ciliated	Tax1bp1
1.82227e-84	0.966935	0.259	0.143	3.46121e-80	Ciliated	Pttg1
2.20764e-84	0.717675	0.537	0.424	4.19319e-80	Ciliated	Sod1
5.59918e-84	0.707231	0.505	0.376	1.06351e-79	Ciliated	Hsp90b1
8.50906e-82	0.982909	0.257	0.144	1.61621e-77	Ciliated	Lasp1
1.35721e-81	0.709032	0.514	0.401	2.57788e-77	Ciliated	Ybx1
3.17477e-78	0.764045	0.477	0.359	6.03015e-74	Ciliated	Bag1
8.42261e-77	0.866858	0.401	0.286	1.59979e-72	Ciliated	Paip2
1.55018e-76	0.50871	0.618	0.499	2.94441e-72	Ciliated	Fth1
2.81638e-74	0.729815	0.454	0.332	5.34944e-70	Ciliated	Ywhae
5.59884e-74	0.823348	0.414	0.3	1.06344e-69	Ciliated	Slc25a4
1.86607e-73	0.919245	0.26	0.15	3.54442e-69	Ciliated	Eif4g3
2.97897e-73	0.874572	0.303	0.191	5.65825e-69	Ciliated	Cib1
1.08842e-69	0.842209	0.369	0.257	2.06735e-65	Ciliated	Rexo2
5.13367e-67	0.839422	0.3	0.188	9.7509e-63	Ciliated	Prpf4b
1.61908e-66	0.682385	0.421	0.3	3.07527e-62	Ciliated	Itm2b
1.98077e-65	0.856083	0.333	0.225	3.76227e-61	Ciliated	Pebp1
3.7922e-65	0.774977	0.422	0.321	7.20291e-61	Ciliated	Tomm7
7.60217e-65	0.898926	0.255	0.151	1.44396e-60	Ciliated	Srek1
1.05948e-64	0.789006	0.35	0.238	2.01238e-60	Ciliated	Atp1a1
2.4975e-63	0.880272	0.28	0.176	4.74376e-59	Ciliated	Gnl2
4.12581e-61	0.874218	0.291	0.19	7.83655e-57	Ciliated	Scand1
8.36403e-60	0.535024	0.506	0.379	1.58866e-55	Ciliated	Calm2
1.84968e-57	0.70011	0.347	0.24	3.51327e-53	Ciliated	Hist1h2bc
4.45205e-56	0.837459	0.26	0.166	8.45623e-52	Ciliated	Pgrmc1
4.27313e-55	0.693266	0.416	0.318	8.11638e-51	Ciliated	Ift20
1.90049e-53	0.860052	0.262	0.169	3.60979e-49	Ciliated	Arhgap5
2.71017e-52	0.832938	0.319	0.227	5.14769e-48	Ciliated	Etfa
8.10113e-50	0.760226	0.333	0.239	1.53873e-45	Ciliated	Rbm39
1.75567e-49	0.642817	0.421	0.329	3.33473e-45	Ciliated	Sec62
7.51565e-49	0.756993	0.302	0.209	1.42752e-44	Ciliated	Ptges3
1.22145e-47	0.744475	0.265	0.176	2.32003e-43	Ciliated	Actn1
1.33347e-47	0.61632	0.266	0.169	2.5328e-43	Ciliated	Areg
8.39454e-45	0.721414	0.318	0.23	1.59446e-40	Ciliated	Oxct1
2.67745e-43	0.720502	0.268	0.182	5.08555e-39	Ciliated	Clip1
6.00435e-43	0.756394	0.262	0.179	1.14047e-38	Ciliated	Sugt1
9.16351e-42	0.746595	0.337	0.259	1.74052e-37	Ciliated	Cox14
1.61759e-41	0.706347	0.344	0.263	3.07245e-37	Ciliated	H3f3a
2.87779e-41	0.780839	0.29	0.209	5.46608e-37	Ciliated	Mphosph8
1.47613e-40	0.777079	0.268	0.188	2.80377e-36	Ciliated	Il18r1
2.22679e-40	0.725034	0.253	0.174	4.22956e-36	Ciliated	Papola
2.36544e-40	0.730497	0.349	0.27	4.49292e-36	Ciliated	Snw1
1.4949e-39	0.632455	0.402	0.314	2.83942e-35	Ciliated	Dnaja1
3.23993e-39	0.599903	0.436	0.368	6.15392e-35	Ciliated	Psmb6
1.54488e-37	0.681853	0.268	0.19	2.93434e-33	Ciliated	Rfk
1.80104e-37	0.637337	0.338	0.263	3.4209e-33	Ciliated	Pcbp2
2.24446e-37	0.63182	0.376	0.304	4.26312e-33	Ciliated	Ftl1
2.8954e-35	0.610606	0.375	0.304	5.49953e-31	Ciliated	Aldoa
5.82326e-35	0.706542	0.273	0.196	1.10607e-30	Ciliated	Sfrs18
1.60258e-34	0.592379	0.297	0.219	3.04394e-30	Ciliated	Rsrc2
2.14169e-34	0.541348	0.296	0.21	4.06793e-30	Ciliated	Sptbn1
3.71685e-34	0.406058	0.513	0.425	7.05979e-30	Ciliated	Chchd2
1.49346e-33	0.670437	0.261	0.187	2.83669e-29	Ciliated	Senp6
1.63059e-33	0.47193	0.499	0.433	3.09714e-29	Ciliated	Cldn3
4.25278e-33	0.476191	0.582	0.517	8.07773e-29	Ciliated	mt-Nd2
6.36202e-33	0.279126	0.364	0.27	1.2084e-28	Ciliated	Ifitm3
3.25265e-32	0.557848	0.329	0.252	6.17808e-28	Ciliated	Cdh1
7.9016e-32	0.677926	0.331	0.267	1.50083e-27	Ciliated	Apoa1bp
2.46925e-31	0.656173	0.304	0.237	4.69009e-27	Ciliated	Dnajc8
2.34133e-30	0.688052	0.283	0.216	4.44712e-26	Ciliated	Krcc1
4.2205e-30	0.429529	0.392	0.316	8.01642e-26	Ciliated	Krt8
5.66475e-30	0.542858	0.335	0.264	1.07596e-25	Ciliated	Dnajc3
2.09523e-29	0.451841	0.287	0.209	3.97969e-25	Ciliated	Hdc
2.9272e-28	0.658615	0.259	0.195	5.55992e-24	Ciliated	Atp6v1d
3.96243e-28	0.610859	0.324	0.26	7.52625e-24	Ciliated	Ik
1.36228e-27	0.504813	0.448	0.396	2.58752e-23	Ciliated	Cyb5
6.19826e-27	0.639802	0.268	0.205	1.1773e-22	Ciliated	Bclaf1
1.29646e-26	0.348603	0.5	0.416	2.4625e-22	Ciliated	Eif1
1.77071e-26	0.657036	0.263	0.201	3.36329e-22	Ciliated	Smim6
1.3129e-25	0.350729	0.626	0.597	2.49372e-21	Ciliated	mt-Cytb
7.17629e-24	0.448098	0.447	0.398	1.36306e-19	Ciliated	Gnas
1.31365e-23	0.644503	0.275	0.22	2.49515e-19	Ciliated	Srp19
1.92899e-23	0.479334	0.368	0.305	3.66393e-19	Ciliated	Ddx5
7.08981e-23	0.600597	0.253	0.193	1.34664e-18	Ciliated	Rock1
7.47915e-22	0.423095	0.418	0.369	1.42059e-17	Ciliated	Minos1
6.4478e-21	0.618845	0.254	0.202	1.2247e-16	Ciliated	Txnrd1
1.18067e-20	0.517379	0.331	0.279	2.24257e-16	Ciliated	Ssb
1.3109e-20	0.609848	0.25	0.195	2.48993e-16	Ciliated	Arid4b
1.60895e-20	0.49436	0.352	0.302	3.05604e-16	Ciliated	Morf4l1
1.70045e-20	0.584968	0.295	0.245	3.22983e-16	Ciliated	Vapa
4.16348e-20	0.423542	0.299	0.239	7.90811e-16	Ciliated	Eif5
9.82744e-20	0.363807	0.487	0.452	1.86662e-15	Ciliated	Cox4i1
1.07902e-19	0.524153	0.259	0.207	2.04949e-15	Ciliated	Chmp4b
2.93446e-19	0.517392	0.302	0.251	5.57371e-15	Ciliated	St13
3.23687e-19	0.52996	0.258	0.206	6.14811e-15	Ciliated	Cbx1
4.28535e-19	0.426028	0.279	0.222	8.13959e-15	Ciliated	Csnk1a1
2.16673e-18	0.463747	0.46	0.439	4.11548e-14	Ciliated	mt-Co1
5.41237e-18	0.523711	0.32	0.28	1.02802e-13	Ciliated	Hsbp1
2.35995e-17	0.569954	0.275	0.23	4.48249e-13	Ciliated	Cct7
2.88373e-17	0.487441	0.364	0.331	5.47735e-13	Ciliated	Usmg5
4.74304e-17	0.39495	0.298	0.245	9.00893e-13	Ciliated	Ctnna1
8.54798e-17	0.531146	0.272	0.226	1.6236e-12	Ciliated	Dync1i2
2.55303e-16	0.436129	0.398	0.367	4.84923e-12	Ciliated	Ndufc2
8.19291e-16	0.458815	0.302	0.254	1.55616e-11	Ciliated	Ubxn4
8.38976e-16	0.448931	0.257	0.209	1.59355e-11	Ciliated	Ywhaz
1.00555e-15	0.501044	0.307	0.264	1.90994e-11	Ciliated	Hspd1
1.19177e-15	0.36099	0.327	0.275	2.26365e-11	Ciliated	Aplp2
1.46736e-15	0.418934	0.395	0.361	2.7871e-11	Ciliated	Ldhb
1.09781e-14	0.341988	0.371	0.317	2.08519e-10	Ciliated	Tagln2
3.00432e-14	0.415727	0.285	0.241	5.7064e-10	Ciliated	Eif4g2
6.41711e-14	0.357479	0.275	0.226	1.21887e-09	Ciliated	D4Wsu53e
1.17977e-13	0.394411	0.263	0.216	2.24085e-09	Ciliated	Cpm
1.96004e-13	0.32696	0.431	0.385	3.7229e-09	Ciliated	Hspa8
6.35792e-13	0.432648	0.366	0.343	1.20762e-08	Ciliated	Atp5g3
1.06157e-12	0.419088	0.294	0.256	2.01635e-08	Ciliated	Tpm3
9.35136e-12	0.366156	0.306	0.265	1.7762e-07	Ciliated	Eif3c
1.26485e-11	0.425395	0.374	0.353	2.40246e-07	Ciliated	Skp1a
4.49695e-11	0.441266	0.253	0.22	8.5415e-07	Ciliated	Tmem50a
8.85618e-11	0.491537	0.256	0.222	1.68214e-06	Ciliated	Pnn
1.43313e-10	0.40402	0.327	0.303	2.72208e-06	Ciliated	Smdt1
6.3852e-10	0.397443	0.283	0.249	1.2128e-05	Ciliated	Kif5b
7.11899e-10	0.439146	0.285	0.259	1.35218e-05	Ciliated	Prdx2
1.53013e-09	0.282571	0.297	0.258	2.90633e-05	Ciliated	Hnrnpa3
1.53584e-09	0.362503	0.35	0.326	2.91717e-05	Ciliated	Arl6ip1
1.89114e-09	0.287185	0.276	0.243	3.59204e-05	Ciliated	Krt19
2.5413e-09	0.345984	0.316	0.289	4.82695e-05	Ciliated	Hnrnpk
3.73877e-09	0.406511	0.266	0.238	7.10141e-05	Ciliated	Clic1
1.3254e-08	0.292069	0.443	0.433	0.000251746	Ciliated	Atp5j
1.50211e-08	0.287024	0.428	0.414	0.000285311	Ciliated	Tmem176b
1.71962e-08	0.400535	0.293	0.271	0.000326624	Ciliated	Mrpl33
2.40044e-08	0.271007	0.454	0.445	0.000455941	Ciliated	Cox7c
4.19065e-08	0.336231	0.322	0.298	0.000795971	Ciliated	Hnrnpa2b1
4.53634e-08	0.334159	0.371	0.357	0.000861633	Ciliated	Oaz1
5.53632e-07	0.351557	0.351	0.343	0.0105157	Ciliated	Aldh2
1.05546e-06	0.276327	0.314	0.294	0.0200474	Ciliated	Hint1
1.49062e-06	0.29671	0.338	0.324	0.0283129	Ciliated	Slc25a3
2.76041e-06	0.386713	0.303	0.293	0.0524312	Ciliated	Ndufb3
2.76498e-06	0.340946	0.347	0.337	0.052518	Ciliated	Cyb5r3
6.03508e-06	0.43472	0.26	0.247	0.11463	Ciliated	Spcs1
9.06705e-06	0.271632	0.348	0.332	0.17222	Ciliated	Ctnnb1
1.76945e-05	0.426722	0.261	0.249	0.33609	Ciliated	Map1lc3a
0.000115507	0.289772	0.317	0.308	1	Ciliated	Car8
0.000779203	0.347976	0.264	0.26	1	Ciliated	Psma3
0.00116988	0.267446	0.253	0.243	1	Ciliated	Anp32a
0.00995266	0.264849	0.273	0.273	1	Ciliated	Tmed10
0	3.35036	0.784	0.081	0	Activated Ciliated	AU040972
0	2.90971	0.945	0.167	0	Activated Ciliated	Tppp3
0	2.79844	0.943	0.143	0	Activated Ciliated	Ccdc153
0	2.79218	0.922	0.133	0	Activated Ciliated	Dynlrb2
0	2.7381	0.869	0.106	0	Activated Ciliated	Fam183b
0	2.71305	0.922	0.197	0	Activated Ciliated	Cd24a
0	2.68576	0.9	0.149	0	Activated Ciliated	Tuba1a
0	2.65955	0.776	0.082	0	Activated Ciliated	1700009P17Rik
0	2.63181	0.804	0.086	0	Activated Ciliated	Sntn
0	2.62858	0.734	0.087	0	Activated Ciliated	Pcp4l1
0	2.62041	0.792	0.089	0	Activated Ciliated	Riiad1
0	2.59352	0.891	0.127	0	Activated Ciliated	Tmem212
0	2.54577	0.781	0.097	0	Activated Ciliated	Tm4sf1
0	2.54524	0.774	0.082	0	Activated Ciliated	Mlf1
0	2.48845	0.96	0.223	0	Activated Ciliated	Sec14l3
0	2.4628	0.675	0.077	0	Activated Ciliated	1700094D03Rik
0	2.39681	0.843	0.116	0	Activated Ciliated	Rsph1
0	2.39013	0.785	0.093	0	Activated Ciliated	1110017D15Rik
0	2.35504	0.81	0.122	0	Activated Ciliated	Ccdc39
0	2.33718	0.701	0.074	0	Activated Ciliated	BC051019
0	2.32037	0.875	0.191	0	Activated Ciliated	Elof1
0	2.30657	0.722	0.09	0	Activated Ciliated	1700007K13Rik
0	2.30432	0.768	0.097	0	Activated Ciliated	1700016K19Rik
0	2.29876	0.72	0.08	0	Activated Ciliated	Ccdc113
0	2.29309	0.696	0.075	0	Activated Ciliated	1600029I14Rik
0	2.28916	0.844	0.147	0	Activated Ciliated	Traf3ip1
0	2.2645	0.722	0.099	0	Activated Ciliated	Ccdc11
0	2.25055	0.748	0.11	0	Activated Ciliated	Spa17
0	2.24666	0.779	0.107	0	Activated Ciliated	Ccdc19
0	2.24525	0.71	0.234	0	Activated Ciliated	Ifitm3
0	2.23428	0.704	0.096	0	Activated Ciliated	Aldh3b1
0	2.22174	0.79	0.133	0	Activated Ciliated	Ccdc181
0	2.19568	0.708	0.09	0	Activated Ciliated	Enkur
0	2.19362	0.724	0.093	0	Activated Ciliated	Ak7
0	2.1723	0.57	0.047	0	Activated Ciliated	Efcab10
0	2.16417	0.698	0.093	0	Activated Ciliated	Ccdc146
0	2.1491	0.881	0.294	0	Activated Ciliated	Dynll1
0	2.12575	0.759	0.183	0	Activated Ciliated	Gsn
0	2.12574	0.698	0.097	0	Activated Ciliated	Cyp2s1
0	2.12424	0.729	0.145	0	Activated Ciliated	Fam213a
0	2.11972	0.69	0.082	0	Activated Ciliated	Nme5
0	2.10974	0.771	0.14	0	Activated Ciliated	Ccdc41
0	2.1067	0.751	0.114	0	Activated Ciliated	Foxj1
0	2.10334	0.68	0.087	0	Activated Ciliated	Iqcg
0	2.08595	0.608	0.071	0	Activated Ciliated	Erich2
0	2.08117	0.603	0.066	0	Activated Ciliated	Calml4
0	2.07865	0.631	0.073	0	Activated Ciliated	Rsph4a
0	2.06419	0.585	0.06	0	Activated Ciliated	Cdhr4
0	2.06187	0.636	0.096	0	Activated Ciliated	Lrrc51
0	2.05788	0.584	0.058	0	Activated Ciliated	Pifo
0	2.05661	0.611	0.069	0	Activated Ciliated	Ccdc78
0	2.05201	0.559	0.054	0	Activated Ciliated	Odf3b
0	2.04838	0.53	0.055	0	Activated Ciliated	3300002A11Rik
0	2.03809	0.748	0.134	0	Activated Ciliated	Fhad1
0	2.03617	0.71	0.112	0	Activated Ciliated	Wdr52
0	2.02576	0.664	0.097	0	Activated Ciliated	AK129341
0	2.02479	0.627	0.081	0	Activated Ciliated	Spef2
0	2.0209	0.63	0.097	0	Activated Ciliated	Igfbp5
0	2.01437	0.619	0.075	0	Activated Ciliated	Cdhr3
0	2.00835	0.443	0.041	0	Activated Ciliated	Aoc1
0	2.00511	0.495	0.044	0	Activated Ciliated	Csrp2
0	1.99985	0.534	0.052	0	Activated Ciliated	Fam216b
0	1.99723	0.654	0.097	0	Activated Ciliated	Fam161a
0	1.99623	0.548	0.055	0	Activated Ciliated	Meig1
0	1.98887	0.57	0.065	0	Activated Ciliated	Dnah5
0	1.98738	0.627	0.082	0	Activated Ciliated	Mns1
0	1.98393	0.955	0.34	0	Activated Ciliated	Hsp90aa1
0	1.98208	0.552	0.053	0	Activated Ciliated	Tctex1d4
0	1.97539	0.823	0.192	0	Activated Ciliated	1110004E09Rik
0	1.97457	0.509	0.042	0	Activated Ciliated	1700026L06Rik
0	1.97302	0.57	0.063	0	Activated Ciliated	Drc1
0	1.97116	0.487	0.049	0	Activated Ciliated	Vpreb3
0	1.97048	0.415	0.076	0	Activated Ciliated	Ifitm1
0	1.96818	0.496	0.065	0	Activated Ciliated	Ckb
0	1.96634	0.571	0.109	0	Activated Ciliated	Lgals3bp
0	1.95849	0.577	0.079	0	Activated Ciliated	Capsl
0	1.9524	0.732	0.143	0	Activated Ciliated	Ift74
0	1.94702	0.735	0.161	0	Activated Ciliated	Hspa4l
0	1.94558	0.891	0.295	0	Activated Ciliated	Aldh1a1
0	1.94133	0.587	0.079	0	Activated Ciliated	Tmem107
0	1.93805	0.5	0.046	0	Activated Ciliated	Gm1673
0	1.92875	0.635	0.114	0	Activated Ciliated	Mycbp
0	1.92457	0.748	0.195	0	Activated Ciliated	Gstm1
0	1.92318	0.55	0.062	0	Activated Ciliated	Stmnd1
0	1.91973	0.481	0.041	0	Activated Ciliated	1700024G13Rik
0	1.91238	0.541	0.069	0	Activated Ciliated	Dnah12
0	1.90508	0.486	0.039	0	Activated Ciliated	1700001C02Rik
0	1.90464	0.815	0.3	0	Activated Ciliated	Cxcl17
0	1.903	0.56	0.084	0	Activated Ciliated	Ascc1
0	1.90009	0.651	0.104	0	Activated Ciliated	Wdr96
0	1.89652	0.541	0.058	0	Activated Ciliated	1700003M02Rik
0	1.89312	0.502	0.052	0	Activated Ciliated	Dnali1
0	1.88959	0.981	0.357	0	Activated Ciliated	Calm1
0	1.8755	0.695	0.147	0	Activated Ciliated	Bphl
0	1.85894	0.504	0.052	0	Activated Ciliated	Lrrc6
0	1.85603	0.593	0.085	0	Activated Ciliated	Spag17
0	1.84483	0.564	0.075	0	Activated Ciliated	Wdr78
0	1.83105	0.5	0.058	0	Activated Ciliated	Cetn4
0	1.81948	0.516	0.068	0	Activated Ciliated	Ccdc17
0	1.81721	0.636	0.152	0	Activated Ciliated	Rfk
0	1.81662	0.542	0.064	0	Activated Ciliated	Nek5
0	1.81609	0.508	0.057	0	Activated Ciliated	Fam154b
0	1.81455	0.481	0.045	0	Activated Ciliated	Tekt1
0	1.80875	0.426	0.036	0	Activated Ciliated	Agr3
0	1.79972	0.482	0.048	0	Activated Ciliated	Akap14
0	1.79691	0.499	0.054	0	Activated Ciliated	Lrrc48
0	1.7959	0.509	0.058	0	Activated Ciliated	1700088E04Rik
0	1.79368	0.62	0.137	0	Activated Ciliated	Hsph1
0	1.7885	0.768	0.25	0	Activated Ciliated	Prdx5
0	1.7863	0.532	0.076	0	Activated Ciliated	Ift88
0	1.77539	0.382	0.071	0	Activated Ciliated	BC048546
0	1.77318	0.523	0.066	0	Activated Ciliated	Pltp
0	1.77202	0.561	0.099	0	Activated Ciliated	Mcee
0	1.7714	0.472	0.05	0	Activated Ciliated	1700026D08Rik
0	1.77129	0.494	0.066	0	Activated Ciliated	E230008N13Rik
0	1.7701	0.527	0.073	0	Activated Ciliated	Lrriq1
0	1.76768	0.819	0.314	0	Activated Ciliated	Tubb4b
0	1.76356	0.511	0.062	0	Activated Ciliated	Dnah6
0	1.76282	0.521	0.065	0	Activated Ciliated	Ccdc37
0	1.75735	0.63	0.131	0	Activated Ciliated	Dpcd
0	1.75619	0.494	0.056	0	Activated Ciliated	Stk33
0	1.75111	0.622	0.121	0	Activated Ciliated	Ift81
0	1.7464	0.482	0.058	0	Activated Ciliated	Iqca
0	1.74639	0.587	0.108	0	Activated Ciliated	Ift43
0	1.74468	0.528	0.071	0	Activated Ciliated	A330021E22Rik
0	1.74232	0.675	0.154	0	Activated Ciliated	Cetn2
0	1.73444	0.45	0.048	0	Activated Ciliated	6820408C15Rik
0	1.72935	0.491	0.062	0	Activated Ciliated	Rsph9
0	1.72745	0.901	0.415	0	Activated Ciliated	Chchd10
0	1.72639	0.676	0.173	0	Activated Ciliated	Nudt4
0	1.72423	0.489	0.066	0	Activated Ciliated	Dnah3
0	1.71744	0.448	0.046	0	Activated Ciliated	Ppp1r36
0	1.71548	0.461	0.047	0	Activated Ciliated	Ppil6
0	1.71524	0.782	0.269	0	Activated Ciliated	S100a1
0	1.7069	0.748	0.219	0	Activated Ciliated	Tspan1
0	1.69537	0.761	0.226	0	Activated Ciliated	Nudc
0	1.68514	0.589	0.099	0	Activated Ciliated	Wdr66
0	1.67567	0.435	0.042	0	Activated Ciliated	Spag6
0	1.67384	0.564	0.115	0	Activated Ciliated	Kif21a
0	1.66513	0.455	0.052	0	Activated Ciliated	Ccdc30
0	1.65588	0.453	0.056	0	Activated Ciliated	Dusp14
0	1.65546	0.445	0.056	0	Activated Ciliated	Gm5918
0	1.65385	0.416	0.039	0	Activated Ciliated	Efcab1
0	1.65104	0.456	0.053	0	Activated Ciliated	Rsph10b
0	1.65043	0.462	0.065	0	Activated Ciliated	Aebp1
0	1.64964	0.454	0.049	0	Activated Ciliated	Smim5
0	1.64492	0.694	0.24	0	Activated Ciliated	Mt1
0	1.63943	0.455	0.069	0	Activated Ciliated	Acsl3
0	1.63557	0.515	0.094	0	Activated Ciliated	Anxa8
0	1.63263	0.404	0.034	0	Activated Ciliated	2410004P03Rik
0	1.62873	0.442	0.056	0	Activated Ciliated	Gm973
0	1.62775	0.38	0.03	0	Activated Ciliated	D430036J16Rik
0	1.62656	0.475	0.06	0	Activated Ciliated	Lrrc23
0	1.61813	0.433	0.055	0	Activated Ciliated	Ak9
0	1.61699	0.44	0.054	0	Activated Ciliated	Ccdc40
0	1.61215	0.427	0.051	0	Activated Ciliated	Wdr63
0	1.60671	0.415	0.043	0	Activated Ciliated	Fam47e
0	1.60326	0.467	0.07	0	Activated Ciliated	Chchd6
0	1.60012	0.766	0.296	0	Activated Ciliated	Ezr
0	1.59613	0.463	0.071	0	Activated Ciliated	Ift57
0	1.59446	0.38	0.036	0	Activated Ciliated	4833427G06Rik
0	1.58579	0.451	0.058	0	Activated Ciliated	Lrrc71
0	1.58485	0.446	0.069	0	Activated Ciliated	B9d1
0	1.58029	0.387	0.04	0	Activated Ciliated	Gm872
0	1.57734	0.549	0.119	0	Activated Ciliated	Trp53bp2
0	1.57626	0.475	0.081	0	Activated Ciliated	Arhgap18
0	1.56813	0.377	0.035	0	Activated Ciliated	Syt5
0	1.56797	0.578	0.13	0	Activated Ciliated	Cep290
0	1.56643	0.384	0.039	0	Activated Ciliated	Maats1
0	1.56073	0.382	0.039	0	Activated Ciliated	Pih1d2
0	1.56039	0.534	0.106	0	Activated Ciliated	Wdr60
0	1.54748	0.386	0.037	0	Activated Ciliated	Ttc21a
0	1.54283	0.386	0.039	0	Activated Ciliated	Fank1
0	1.5425	0.443	0.068	0	Activated Ciliated	Plcb3
0	1.54193	0.426	0.056	0	Activated Ciliated	Ccdc176
0	1.54073	0.506	0.092	0	Activated Ciliated	Map1b
0	1.53841	0.422	0.063	0	Activated Ciliated	Rpgrip1l
0	1.53664	0.339	0.024	0	Activated Ciliated	Ldlrad1
0	1.52286	0.371	0.035	0	Activated Ciliated	1700007G11Rik
0	1.52185	0.329	0.035	0	Activated Ciliated	Wdr19
0	1.51903	0.402	0.05	0	Activated Ciliated	Ttc25
0	1.50754	0.356	0.034	0	Activated Ciliated	Dnaic1
0	1.50461	0.727	0.228	0	Activated Ciliated	Ccdc104
0	1.50175	0.396	0.053	0	Activated Ciliated	Ttc39a
0	1.50101	0.543	0.115	0	Activated Ciliated	Osbpl6
0	1.49767	0.364	0.036	0	Activated Ciliated	Cmbl
0	1.49726	0.424	0.068	0	Activated Ciliated	Phtf1
0	1.48731	0.373	0.038	0	Activated Ciliated	Ccdc170
0	1.48513	0.607	0.157	0	Activated Ciliated	Dpy30
0	1.48293	0.321	0.02	0	Activated Ciliated	2310007L24Rik
0	1.48051	0.315	0.046	0	Activated Ciliated	Usp18
0	1.47786	0.489	0.112	0	Activated Ciliated	Mrps17
0	1.47706	0.345	0.029	0	Activated Ciliated	Dcdc2b
0	1.47477	0.591	0.178	0	Activated Ciliated	Ptges3
0	1.47449	0.457	0.078	0	Activated Ciliated	Cdc14a
0	1.47212	0.373	0.044	0	Activated Ciliated	Kif27
0	1.46836	0.386	0.053	0	Activated Ciliated	Clic6
0	1.46715	0.413	0.091	0	Activated Ciliated	Hes6
0	1.46575	0.513	0.124	0	Activated Ciliated	4931406C07Rik
0	1.4628	0.355	0.033	0	Activated Ciliated	Wdr16
0	1.45527	0.324	0.029	0	Activated Ciliated	Ttc18
0	1.45484	0.45	0.076	0	Activated Ciliated	1600029D21Rik
0	1.44759	0.344	0.042	0	Activated Ciliated	4930451C15Rik
0	1.44648	0.394	0.053	0	Activated Ciliated	Adgb
0	1.44391	0.443	0.089	0	Activated Ciliated	Dynlt1f
0	1.43648	0.331	0.035	0	Activated Ciliated	Lca5
0	1.43494	0.579	0.158	0	Activated Ciliated	Arl3
0	1.4334	0.407	0.07	0	Activated Ciliated	Hspb11
0	1.43225	0.831	0.445	0	Activated Ciliated	S100a11
0	1.42925	0.608	0.185	0	Activated Ciliated	Srsf10
0	1.42863	0.485	0.102	0	Activated Ciliated	1110032A03Rik
0	1.4255	0.332	0.03	0	Activated Ciliated	Dnaic2
0	1.42484	0.431	0.075	0	Activated Ciliated	Fam216a
0	1.4247	0.329	0.03	0	Activated Ciliated	Lrrc34
0	1.42249	0.32	0.026	0	Activated Ciliated	Ttc29
0	1.42236	0.418	0.075	0	Activated Ciliated	Sema3e
0	1.42074	0.403	0.071	0	Activated Ciliated	Zc2hc1a
0	1.41926	0.79	0.318	0	Activated Ciliated	1810037I17Rik
0	1.41379	0.324	0.032	0	Activated Ciliated	Mak
0	1.41188	0.371	0.056	0	Activated Ciliated	Dync2li1
0	1.41099	0.421	0.075	0	Activated Ciliated	Nphp1
0	1.40785	0.384	0.066	0	Activated Ciliated	Ccdc173
0	1.40396	0.353	0.038	0	Activated Ciliated	Ccdc135
0	1.39941	0.337	0.039	0	Activated Ciliated	Rabl2
0	1.39632	0.477	0.101	0	Activated Ciliated	2610015P09Rik
0	1.39455	0.352	0.04	0	Activated Ciliated	Gm216
0	1.3877	0.602	0.197	0	Activated Ciliated	Pebp1
0	1.38568	0.396	0.081	0	Activated Ciliated	Ifi35
0	1.38003	0.411	0.076	0	Activated Ciliated	Fam84b
0	1.37843	0.514	0.132	0	Activated Ciliated	Cspp1
0	1.37623	0.329	0.042	0	Activated Ciliated	Ift172
0	1.37053	0.313	0.028	0	Activated Ciliated	Eno4
0	1.3685	0.638	0.194	0	Activated Ciliated	Cyp4b1
0	1.36308	0.432	0.097	0	Activated Ciliated	Dnajc15
0	1.36146	0.54	0.145	0	Activated Ciliated	Gipc2
0	1.3573	0.519	0.129	0	Activated Ciliated	Strbp
0	1.3569	0.33	0.035	0	Activated Ciliated	1700001L19Rik
0	1.35641	0.382	0.052	0	Activated Ciliated	Hspa2
0	1.34902	0.326	0.04	0	Activated Ciliated	Fbxo36
0	1.34139	0.294	0.027	0	Activated Ciliated	Iqub
0	1.34008	0.33	0.041	0	Activated Ciliated	Hydin
0	1.33838	0.336	0.04	0	Activated Ciliated	Spef1
0	1.33615	0.294	0.029	0	Activated Ciliated	Ccdc96
0	1.3352	0.327	0.043	0	Activated Ciliated	Gas8
0	1.33344	0.389	0.062	0	Activated Ciliated	Ccdc108
0	1.32757	0.564	0.169	0	Activated Ciliated	Tcea3
0	1.32692	0.408	0.081	0	Activated Ciliated	Cdkl2
0	1.3263	0.325	0.033	0	Activated Ciliated	Kcnmb2
0	1.32366	0.312	0.04	0	Activated Ciliated	Tsga10
0	1.32334	0.437	0.137	0	Activated Ciliated	Crip1
0	1.3207	0.357	0.076	0	Activated Ciliated	Mrps6
0	1.31622	0.488	0.13	0	Activated Ciliated	Pla2g16
0	1.315	0.478	0.121	0	Activated Ciliated	Appl2
0	1.31303	0.527	0.162	0	Activated Ciliated	Akap9
0	1.30753	0.428	0.098	0	Activated Ciliated	Slc25a17
0	1.30281	0.45	0.11	0	Activated Ciliated	Gtl3
0	1.30214	0.338	0.052	0	Activated Ciliated	Nek1
0	1.30116	0.434	0.107	0	Activated Ciliated	Gclm
0	1.30114	0.416	0.097	0	Activated Ciliated	Fam134b
0	1.29888	0.442	0.15	0	Activated Ciliated	Areg
0	1.29886	0.347	0.052	0	Activated Ciliated	Mycbpap
0	1.29849	0.446	0.116	0	Activated Ciliated	Ahsa1
0	1.29767	0.283	0.024	0	Activated Ciliated	Fam92b
0	1.29219	0.417	0.091	0	Activated Ciliated	Slc39a4
0	1.28753	0.353	0.063	0	Activated Ciliated	Odf2l
0	1.28338	0.424	0.097	0	Activated Ciliated	Kif3a
0	1.28083	0.275	0.027	0	Activated Ciliated	Rgs22
0	1.27892	0.465	0.121	0	Activated Ciliated	Pttg1
0	1.2766	0.604	0.209	0	Activated Ciliated	Tuba1b
0	1.27384	0.35	0.058	0	Activated Ciliated	Spata24
0	1.27113	0.349	0.059	0	Activated Ciliated	Ift27
0	1.26967	0.301	0.038	0	Activated Ciliated	Prom1
0	1.26661	0.786	0.351	0	Activated Ciliated	Ptma
0	1.26634	0.281	0.028	0	Activated Ciliated	Spata18
0	1.26469	0.283	0.027	0	Activated Ciliated	Tekt4
0	1.26389	0.276	0.027	0	Activated Ciliated	Fam81a
0	1.26135	0.272	0.022	0	Activated Ciliated	Ccdc65
0	1.26127	0.627	0.226	0	Activated Ciliated	Cd55
0	1.25982	0.351	0.063	0	Activated Ciliated	Dnaja4
0	1.25968	0.267	0.049	0	Activated Ciliated	Rtp4
0	1.25665	0.283	0.03	0	Activated Ciliated	Armc4
0	1.25611	0.301	0.038	0	Activated Ciliated	1700029J07Rik
0	1.25579	0.267	0.024	0	Activated Ciliated	Ttc12
0	1.25502	0.309	0.045	0	Activated Ciliated	Tex9
0	1.2543	0.309	0.042	0	Activated Ciliated	Wdyhv1
0	1.25409	0.272	0.024	0	Activated Ciliated	Ankrd65
0	1.25337	0.291	0.035	0	Activated Ciliated	Prr18
0	1.24104	0.29	0.032	0	Activated Ciliated	Tekt2
0	1.24056	0.755	0.369	0	Activated Ciliated	Slc25a5
0	1.23562	0.697	0.293	0	Activated Ciliated	Tomm7
0	1.23503	0.482	0.141	0	Activated Ciliated	Net1
0	1.2322	0.383	0.072	0	Activated Ciliated	2610028H24Rik
0	1.23135	0.343	0.085	0	Activated Ciliated	Muc4
0	1.23074	0.343	0.062	0	Activated Ciliated	Med31
0	1.2202	0.853	0.419	0	Activated Ciliated	Hsp90ab1
0	1.21982	0.78	0.342	0	Activated Ciliated	Crip2
0	1.21403	0.791	0.388	0	Activated Ciliated	Atpif1
0	1.2124	0.322	0.054	0	Activated Ciliated	Endog
0	1.21157	0.495	0.148	0	Activated Ciliated	Rabgap1l
0	1.21063	0.454	0.1	0	Activated Ciliated	Dmkn
0	1.20527	0.261	0.02	0	Activated Ciliated	Fam166b
0	1.20266	0.534	0.17	0	Activated Ciliated	BC005624
0	1.20198	0.258	0.028	0	Activated Ciliated	Hmgcs2
0	1.19557	0.684	0.309	0	Activated Ciliated	Shfm1
0	1.1953	0.511	0.169	0	Activated Ciliated	Cib1
0	1.19427	0.33	0.051	0	Activated Ciliated	Dzip1l
0	1.19289	0.325	0.057	0	Activated Ciliated	Slc23a2
0	1.19094	0.304	0.038	0	Activated Ciliated	Oscp1
0	1.19064	0.278	0.029	0	Activated Ciliated	Ubxn10
0	1.18896	0.269	0.034	0	Activated Ciliated	Dcdc2a
0	1.1865	0.261	0.026	0	Activated Ciliated	Fsip1
0	1.18543	0.303	0.047	0	Activated Ciliated	Rabl5
0	1.18459	0.256	0.021	0	Activated Ciliated	Elmod1
0	1.18178	0.733	0.325	0	Activated Ciliated	Anxa2
0	1.18086	0.361	0.08	0	Activated Ciliated	Lztfl1
0	1.18026	0.254	0.023	0	Activated Ciliated	Mdh1b
0	1.17729	0.49	0.156	0	Activated Ciliated	Sugt1
0	1.17372	0.281	0.035	0	Activated Ciliated	Wdr65
0	1.171	0.336	0.069	0	Activated Ciliated	Akip1
0	1.1706	0.267	0.049	0	Activated Ciliated	Pla2g4a
0	1.16997	0.259	0.028	0	Activated Ciliated	Hs6st2
0	1.16964	0.395	0.098	0	Activated Ciliated	Ebp
0	1.16727	0.597	0.214	0	Activated Ciliated	Hist1h2bc
0	1.166	0.623	0.262	0	Activated Ciliated	Hint1
0	1.16543	0.263	0.029	0	Activated Ciliated	4430402I18Rik
0	1.16538	0.311	0.054	0	Activated Ciliated	Porcn
0	1.16108	0.716	0.316	0	Activated Ciliated	Alas1
0	1.1586	0.332	0.06	0	Activated Ciliated	Dync2h1
0	1.15844	0.32	0.054	0	Activated Ciliated	Dusp18
0	1.15724	0.363	0.084	0	Activated Ciliated	Gbas
0	1.15526	0.303	0.053	0	Activated Ciliated	Gm166
0	1.15444	0.31	0.059	0	Activated Ciliated	Kifap3
0	1.15338	0.254	0.029	0	Activated Ciliated	Ankrd42
0	1.14891	0.536	0.189	0	Activated Ciliated	Sri
0	1.1466	0.389	0.097	0	Activated Ciliated	Acot1
0	1.14551	0.466	0.162	0	Activated Ciliated	Stip1
0	1.141	0.286	0.046	0	Activated Ciliated	Fam149a
0	1.13172	0.307	0.057	0	Activated Ciliated	Cep19
0	1.13013	0.359	0.082	0	Activated Ciliated	Tspan3
0	1.12277	0.604	0.23	0	Activated Ciliated	Swi5
0	1.1152	0.282	0.047	0	Activated Ciliated	Tctex1d2
0	1.11518	0.251	0.029	0	Activated Ciliated	Fsd1l
0	1.11424	0.451	0.146	0	Activated Ciliated	Pgrmc1
0	1.11093	0.722	0.393	0	Activated Ciliated	Eif1
0	1.1065	0.3	0.061	0	Activated Ciliated	Cluap1
0	1.10579	0.257	0.032	0	Activated Ciliated	Myb
0	1.10424	0.256	0.033	0	Activated Ciliated	9330101J02Rik
0	1.10247	0.276	0.041	0	Activated Ciliated	Rpgr
0	1.09638	0.47	0.166	0	Activated Ciliated	Txnip
0	1.09346	0.256	0.027	0	Activated Ciliated	Vwa3a
0	1.0913	0.306	0.056	0	Activated Ciliated	Sord
0	1.08396	0.721	0.338	0	Activated Ciliated	H3f3b
0	1.08302	0.857	0.451	0	Activated Ciliated	Ubb
0	1.07882	0.462	0.153	0	Activated Ciliated	Spop
0	1.07875	0.288	0.063	0	Activated Ciliated	Ankrd32
0	1.07699	0.286	0.064	0	Activated Ciliated	Arl13b
0	1.06958	0.458	0.161	0	Activated Ciliated	Gpx8
0	1.06836	0.254	0.03	0	Activated Ciliated	Zmynd10
0	1.06792	0.423	0.135	0	Activated Ciliated	Acot13
0	1.06753	0.415	0.128	0	Activated Ciliated	Aig1
0	1.06732	0.549	0.219	0	Activated Ciliated	Vapa
0	1.06634	0.342	0.082	0	Activated Ciliated	Chuk
0	1.06325	0.27	0.061	0	Activated Ciliated	Gch1
0	1.05815	0.552	0.214	0	Activated Ciliated	Krt19
0	1.05741	0.283	0.059	0	Activated Ciliated	Trim37
0	1.05218	0.3	0.06	0	Activated Ciliated	Map9
0	1.05205	0.35	0.089	0	Activated Ciliated	Ccp110
0	1.0429	0.29	0.062	0	Activated Ciliated	Tusc3
0	1.04033	0.55	0.182	0	Activated Ciliated	Hdc
0	1.03925	0.344	0.087	0	Activated Ciliated	Stim1
0	1.03279	0.25	0.04	0	Activated Ciliated	Dnal1
0	1.03167	0.258	0.048	0	Activated Ciliated	Spice1
0	1.02829	0.396	0.1	0	Activated Ciliated	Hopx
0	1.01008	0.406	0.128	0	Activated Ciliated	Lasp1
0	1.00946	0.263	0.042	0	Activated Ciliated	Arhgdig
0	1.00636	0.29	0.062	0	Activated Ciliated	Ruvbl1
0	1.0028	0.289	0.06	0	Activated Ciliated	Dalrd3
0	1.00056	0.263	0.047	0	Activated Ciliated	Lrrc45
0	1.00036	0.823	0.477	0	Activated Ciliated	Fth1
0	0.996977	0.28	0.064	0	Activated Ciliated	Hmgn3
0	0.996494	0.596	0.257	0	Activated Ciliated	Smim22
0	0.991123	0.467	0.185	0	Activated Ciliated	Emc6
0	0.99022	0.283	0.06	0	Activated Ciliated	Smco4
0	0.98704	0.391	0.107	0	Activated Ciliated	Cyp2b10
0	0.986463	0.593	0.266	0	Activated Ciliated	Tsc22d1
0	0.984942	0.292	0.066	0	Activated Ciliated	Cyb561
0	0.98432	0.272	0.06	0	Activated Ciliated	Sdccag8
0	0.982808	0.592	0.247	0	Activated Ciliated	Ube2b
0	0.979161	0.458	0.173	0	Activated Ciliated	Scand1
0	0.97343	0.318	0.088	0	Activated Ciliated	Slc9a3r1
0	0.96625	0.389	0.134	0	Activated Ciliated	Cbr1
0	0.963174	0.282	0.068	0	Activated Ciliated	Arl4a
0	0.96294	0.721	0.284	0	Activated Ciliated	Anxa1
0	0.961301	0.261	0.051	0	Activated Ciliated	Crim1
0	0.959272	0.506	0.208	0	Activated Ciliated	Etfa
0	0.957843	0.582	0.207	0	Activated Ciliated	Gsto1
0	0.956802	0.3	0.069	0	Activated Ciliated	Rfc2
0	0.954899	0.271	0.057	0	Activated Ciliated	Rnf128
0	0.95424	0.315	0.086	0	Activated Ciliated	Nudt14
0	0.951711	0.298	0.077	0	Activated Ciliated	Snapin
0	0.946683	0.412	0.143	0	Activated Ciliated	Med19
0	0.939041	0.347	0.107	0	Activated Ciliated	Cd59a
0	0.935734	0.25	0.048	0	Activated Ciliated	Tmprss2
0	0.914601	0.306	0.074	0	Activated Ciliated	Gga1
0	0.905268	0.29	0.076	0	Activated Ciliated	Lpgat1
0	0.901939	0.272	0.067	0	Activated Ciliated	Rmdn3
2.94615e-306	0.895395	0.588	0.266	5.59592e-302	Activated Ciliated	Paip2
7.5469e-306	0.946781	0.276	0.074	1.43346e-301	Activated Ciliated	Mrpl39
9.48445e-305	0.83277	0.308	0.088	1.80148e-300	Activated Ciliated	Plekhb1
1.04391e-304	0.887623	0.36	0.116	1.98281e-300	Activated Ciliated	Msi2
9.27251e-303	1.01486	0.436	0.16	1.76122e-298	Activated Ciliated	Pcm1
1.51876e-298	0.909579	0.567	0.251	2.88474e-294	Activated Ciliated	Rrp1
3.85132e-296	0.823379	0.264	0.069	7.3152e-292	Activated Ciliated	Hipk1
1.75086e-294	0.950972	0.702	0.405	3.32558e-290	Activated Ciliated	Chchd2
1.35702e-291	0.881349	0.462	0.18	2.57752e-287	Activated Ciliated	Smim6
1.44823e-291	0.815769	0.26	0.068	2.75076e-287	Activated Ciliated	Cdpf1
1.74996e-289	0.894091	0.546	0.244	3.32387e-285	Activated Ciliated	Apoa1bp
2.19135e-287	0.889808	0.661	0.339	4.16225e-283	Activated Ciliated	Bag1
2.12627e-286	0.975328	0.706	0.43	4.03864e-282	Activated Ciliated	Ppia
3.11255e-286	0.885693	0.561	0.255	5.91198e-282	Activated Ciliated	Hsbp1
1.33109e-283	0.930051	0.638	0.324	2.52826e-279	Activated Ciliated	Hmgb1
8.20031e-281	0.899637	0.386	0.138	1.55757e-276	Activated Ciliated	Hnrnpf
8.37008e-281	0.886816	0.32	0.101	1.58981e-276	Activated Ciliated	Bola1
4.39276e-275	0.82935	0.269	0.075	8.34361e-271	Activated Ciliated	Sox2
4.64142e-274	0.809289	0.292	0.086	8.8159e-270	Activated Ciliated	Arhgef28
5.25615e-274	0.856669	0.338	0.112	9.98353e-270	Activated Ciliated	Pcbd2
6.65689e-271	0.931801	0.337	0.113	1.26441e-266	Activated Ciliated	Slc26a2
1.09616e-269	0.837801	0.39	0.143	2.08205e-265	Activated Ciliated	Glrx5
2.9041e-269	0.906733	0.42	0.161	5.51604e-265	Activated Ciliated	Gnl2
2.31853e-268	0.867376	0.286	0.086	4.40381e-264	Activated Ciliated	Slain2
6.27137e-267	0.790266	0.255	0.07	1.19118e-262	Activated Ciliated	Ift52
8.01053e-267	0.835023	0.341	0.116	1.52152e-262	Activated Ciliated	Znhit1
4.6819e-266	0.857612	0.65	0.34	8.8928e-262	Activated Ciliated	Ndufc2
1.22911e-265	0.876326	0.255	0.071	2.33457e-261	Activated Ciliated	Suclg2
1.5561e-264	0.805005	0.416	0.157	2.95566e-260	Activated Ciliated	Mprip
1.40563e-259	0.912149	0.544	0.261	2.66985e-255	Activated Ciliated	Gng5
3.04189e-259	0.812025	0.472	0.197	5.77776e-255	Activated Ciliated	Krcc1
5.53063e-258	0.805696	0.285	0.086	1.05049e-253	Activated Ciliated	Gkap1
1.28119e-257	0.968794	0.573	0.284	2.43348e-253	Activated Ciliated	Ddx5
1.43021e-257	0.832046	0.286	0.087	2.71654e-253	Activated Ciliated	Cep57
3.20365e-252	0.849186	0.28	0.086	6.085e-248	Activated Ciliated	Mnat1
5.25896e-251	1.00894	0.352	0.128	9.98887e-247	Activated Ciliated	Mt2
7.8599e-251	0.791843	0.265	0.078	1.49291e-246	Activated Ciliated	Lbp
5.50738e-250	0.919236	0.347	0.125	1.04607e-245	Activated Ciliated	Adss
2.07099e-248	0.835761	0.479	0.209	3.93364e-244	Activated Ciliated	Cct7
1.17006e-247	0.838961	0.394	0.153	2.22242e-243	Activated Ciliated	Acat1
1.50676e-247	0.793635	0.424	0.166	2.86193e-243	Activated Ciliated	Cald1
5.64467e-246	0.821393	0.266	0.081	1.07215e-241	Activated Ciliated	Gsr
3.51791e-243	0.789685	0.314	0.105	6.68191e-239	Activated Ciliated	Naa35
2.07306e-242	0.906367	0.529	0.243	3.93756e-238	Activated Ciliated	Tax1bp1
1.39289e-241	0.952928	0.558	0.285	2.64565e-237	Activated Ciliated	Itm2b
1.94906e-241	0.861617	0.312	0.107	3.70205e-237	Activated Ciliated	Mgst3
1.73932e-240	0.852848	0.568	0.282	3.30367e-236	Activated Ciliated	Car8
2.14879e-240	0.822718	0.263	0.079	4.08142e-236	Activated Ciliated	Ccdc34
2.18385e-240	0.810472	0.405	0.16	4.148e-236	Activated Ciliated	Serpine2
2.68931e-240	0.807422	0.423	0.172	5.10808e-236	Activated Ciliated	Il18r1
5.88993e-240	0.791331	0.287	0.091	1.11873e-235	Activated Ciliated	Fam13a
2.63374e-239	0.764856	0.709	0.411	5.00253e-235	Activated Ciliated	Cldn3
4.08862e-239	0.833007	0.451	0.187	7.76593e-235	Activated Ciliated	Ktn1
1.42756e-237	0.842435	0.357	0.134	2.71152e-233	Activated Ciliated	Chmp2b
1.28388e-235	0.824256	0.594	0.307	2.43861e-231	Activated Ciliated	Usmg5
1.50816e-232	0.807189	0.41	0.169	2.86461e-228	Activated Ciliated	Bri3
3.3443e-232	0.828142	0.357	0.133	6.35216e-228	Activated Ciliated	Creld2
5.42238e-232	0.754377	0.287	0.092	1.02993e-227	Activated Ciliated	Slc6a6
8.88789e-232	0.811828	0.422	0.177	1.68817e-227	Activated Ciliated	Cmtm8
1.05881e-231	0.80103	0.509	0.241	2.01111e-227	Activated Ciliated	Cox14
4.41542e-229	0.816638	0.423	0.178	8.38665e-225	Activated Ciliated	Atp6v1d
1.41487e-227	0.784937	0.417	0.175	2.6874e-223	Activated Ciliated	Cetn3
2.26023e-227	0.764704	0.268	0.085	4.29309e-223	Activated Ciliated	Ckmt1
2.30046e-226	0.750864	0.402	0.161	4.3695e-222	Activated Ciliated	Actn1
1.39303e-225	0.738441	0.253	0.077	2.64592e-221	Activated Ciliated	Tbcel
3.33831e-224	0.766518	0.48	0.213	6.34078e-220	Activated Ciliated	Oxct1
5.3565e-222	0.840844	0.357	0.14	1.01741e-217	Activated Ciliated	1810009A15Rik
5.4354e-221	0.824504	0.397	0.166	1.0324e-216	Activated Ciliated	Sod2
1.5659e-220	0.773025	0.304	0.105	2.97426e-216	Activated Ciliated	Tes
2.37911e-220	1.11241	0.252	0.081	4.51889e-216	Activated Ciliated	Stat1
5.5949e-219	0.761063	0.347	0.129	1.0627e-214	Activated Ciliated	Eps8
1.06493e-216	0.75197	0.33	0.123	2.02273e-212	Activated Ciliated	Tob1
5.39533e-212	0.886053	0.629	0.365	1.02479e-207	Activated Ciliated	Hspa8
9.69899e-212	0.757693	0.291	0.101	1.84223e-207	Activated Ciliated	Ech1
1.60608e-211	0.746504	0.383	0.155	3.05058e-207	Activated Ciliated	Fip1l1
1.46471e-210	0.811977	0.401	0.165	2.78207e-206	Activated Ciliated	Phf20l1
6.8827e-210	0.745819	0.255	0.082	1.3073e-205	Activated Ciliated	Pts
2.03804e-208	0.788514	0.591	0.318	3.87105e-204	Activated Ciliated	Ywhae
4.06644e-207	0.80741	0.425	0.191	7.7238e-203	Activated Ciliated	Tbca
9.44717e-207	0.722938	0.505	0.243	1.79439e-202	Activated Ciliated	Rexo2
2.32778e-206	0.727392	0.304	0.11	4.42139e-202	Activated Ciliated	Dhrs7
1.07544e-205	0.685934	0.325	0.121	2.0427e-201	Activated Ciliated	Mdm2
8.0181e-205	1.42396	0.39	0.177	1.52296e-200	Activated Ciliated	S100a6
9.42599e-202	0.771534	0.275	0.096	1.79037e-197	Activated Ciliated	Polr2i
4.9831e-200	0.697751	0.63	0.348	9.4649e-196	Activated Ciliated	Psmb6
1.30709e-199	0.797559	0.268	0.092	2.48268e-195	Activated Ciliated	Sept11
9.12425e-199	0.565117	0.857	0.55	1.73306e-194	Activated Ciliated	Cbr2
6.42946e-198	0.754113	0.334	0.133	1.22121e-193	Activated Ciliated	Morf4l2
8.41147e-198	0.758647	0.575	0.31	1.59768e-193	Activated Ciliated	Prr15l
5.17844e-197	0.709355	0.252	0.083	9.83593e-193	Activated Ciliated	Mpc1
1.18642e-196	0.661031	0.577	0.296	2.25349e-192	Activated Ciliated	Krt8
3.11106e-196	0.748169	0.302	0.113	5.90914e-192	Activated Ciliated	Dnajb6
1.70318e-193	0.696256	0.571	0.302	3.23502e-189	Activated Ciliated	Ift20
2.42558e-193	0.741751	0.31	0.119	4.60714e-189	Activated Ciliated	Vdac3
7.31657e-193	0.742125	0.652	0.36	1.38971e-188	Activated Ciliated	Hsp90b1
1.24155e-190	0.707801	0.283	0.102	2.3582e-186	Activated Ciliated	Wbp11
2.31452e-190	0.717521	0.467	0.226	4.39619e-186	Activated Ciliated	Spcs1
5.49074e-189	0.759383	0.394	0.176	1.04291e-184	Activated Ciliated	Ndufab1
1.95971e-188	0.698372	0.284	0.103	3.72228e-184	Activated Ciliated	Zc3h14
1.09435e-186	0.715319	0.574	0.308	2.07861e-182	Activated Ciliated	Cystm1
7.67685e-184	0.728129	0.389	0.172	1.45814e-179	Activated Ciliated	Gnb2
6.14852e-182	0.694305	0.293	0.112	1.16785e-177	Activated Ciliated	Sdhd
2.7032e-181	0.708523	0.539	0.287	5.13447e-177	Activated Ciliated	Aldoa
1.29697e-180	0.634274	0.347	0.141	2.46347e-176	Activated Ciliated	Sorl1
1.54448e-180	0.677135	0.331	0.136	2.93359e-176	Activated Ciliated	Ergic3
2.39816e-179	0.753299	0.28	0.106	4.55506e-175	Activated Ciliated	Hcfc1r1
6.35284e-179	0.69073	0.591	0.33	1.20666e-174	Activated Ciliated	Skp1a
3.35497e-177	0.856741	0.542	0.299	6.37242e-173	Activated Ciliated	Dnaja1
3.98495e-177	0.701718	0.388	0.172	7.56902e-173	Activated Ciliated	Mbnl2
2.00475e-174	0.64215	0.67	0.385	3.80782e-170	Activated Ciliated	Ybx1
6.16397e-174	0.678134	0.307	0.122	1.17078e-169	Activated Ciliated	Dnajc7
7.97744e-174	0.698945	0.457	0.228	1.51523e-169	Activated Ciliated	Spint2
4.28382e-172	0.691542	0.34	0.142	8.13669e-168	Activated Ciliated	Eif4g3
8.51833e-170	0.651122	0.407	0.189	1.61797e-165	Activated Ciliated	Ywhaq
5.40934e-169	0.641749	0.256	0.093	1.02745e-164	Activated Ciliated	Gstz1
7.92076e-168	0.654476	0.26	0.096	1.50447e-163	Activated Ciliated	Pxk
1.56059e-167	0.682505	0.289	0.114	2.96419e-163	Activated Ciliated	Sec14l1
2.41771e-167	0.677382	0.321	0.134	4.5922e-163	Activated Ciliated	Ppp1cb
1.03914e-166	0.680166	0.326	0.138	1.97374e-162	Activated Ciliated	Tsg101
6.32967e-166	0.689746	0.366	0.162	1.20226e-161	Activated Ciliated	Papola
4.17042e-165	0.637739	0.6	0.341	7.92129e-161	Activated Ciliated	Vimp
5.89176e-164	0.647251	0.607	0.35	1.11908e-159	Activated Ciliated	Minos1
4.04101e-162	0.603988	0.336	0.144	7.67549e-158	Activated Ciliated	Scnn1a
4.27744e-159	0.650336	0.425	0.209	8.12456e-155	Activated Ciliated	Suclg1
9.85167e-159	0.691758	0.561	0.325	1.87123e-154	Activated Ciliated	Nupr1
2.84431e-158	0.70575	0.373	0.173	5.40249e-154	Activated Ciliated	Eif1a
4.05511e-158	0.65905	0.516	0.281	7.70227e-154	Activated Ciliated	Dad1
8.84115e-158	0.684593	0.312	0.131	1.67929e-153	Activated Ciliated	Sh3glb1
3.09039e-157	0.63102	0.418	0.206	5.86988e-153	Activated Ciliated	Lgals3
3.26608e-156	0.63385	0.428	0.21	6.2036e-152	Activated Ciliated	Dync1i2
4.25178e-154	0.521238	0.32	0.133	8.07583e-150	Activated Ciliated	Pdgfa
1.13931e-153	0.632385	0.356	0.159	2.164e-149	Activated Ciliated	Arhgap5
3.09076e-153	0.659385	0.448	0.23	5.87059e-149	Activated Ciliated	Map1lc3a
8.01647e-153	0.618669	0.295	0.122	1.52265e-148	Activated Ciliated	Mtus1
3.16049e-152	0.628946	0.33	0.145	6.00304e-148	Activated Ciliated	Aco2
3.47765e-152	0.688499	0.259	0.102	6.60546e-148	Activated Ciliated	Smim15
1.24572e-151	0.633373	0.395	0.189	2.36611e-147	Activated Ciliated	S100a13
2.9797e-151	0.71965	0.393	0.191	5.65965e-147	Activated Ciliated	Hes1
5.13751e-151	0.626526	0.341	0.152	9.75818e-147	Activated Ciliated	Pdlim1
7.10263e-151	0.635045	0.337	0.149	1.34907e-146	Activated Ciliated	Mtpn
2.92479e-150	0.664821	0.474	0.247	5.55535e-146	Activated Ciliated	Sf3b2
9.86019e-150	0.653606	0.281	0.116	1.87284e-145	Activated Ciliated	Sys1
4.94839e-149	0.67717	0.413	0.204	9.39898e-145	Activated Ciliated	Cacybp
4.9975e-149	0.634479	0.631	0.393	9.49224e-145	Activated Ciliated	Tmem176b
6.56918e-149	0.67399	0.38	0.184	1.24775e-144	Activated Ciliated	Cldn7
7.11579e-149	0.573718	0.426	0.21	1.35157e-144	Activated Ciliated	Gde1
1.43271e-148	0.633559	0.259	0.102	2.7213e-144	Activated Ciliated	Fam98b
1.67433e-147	0.587849	0.266	0.105	3.18021e-143	Activated Ciliated	Nceh1
6.25629e-147	0.6565	0.29	0.122	1.18832e-142	Activated Ciliated	Pcmt1
1.63064e-146	0.662595	0.424	0.216	3.09723e-142	Activated Ciliated	Gstp1
1.89367e-144	0.617126	0.275	0.113	3.59683e-140	Activated Ciliated	Mea1
7.53368e-144	0.582126	0.299	0.126	1.43095e-139	Activated Ciliated	Cdc42ep3
4.54334e-143	0.67015	0.53	0.3	8.62962e-139	Activated Ciliated	Tagln2
3.25413e-142	0.603754	0.289	0.123	6.1809e-138	Activated Ciliated	9530068E07Rik
1.80512e-141	0.653319	0.358	0.167	3.42865e-137	Activated Ciliated	Cpne3
4.50513e-141	0.573944	0.525	0.288	8.55704e-137	Activated Ciliated	Slc25a4
1.07294e-140	0.57858	0.298	0.127	2.03795e-136	Activated Ciliated	Upf3b
1.54827e-140	0.610441	0.327	0.148	2.94078e-136	Activated Ciliated	Prkar1a
1.56405e-140	0.590804	0.603	0.369	2.97076e-136	Activated Ciliated	Calm2
8.97845e-140	0.645267	0.451	0.235	1.70537e-135	Activated Ciliated	St13
2.91542e-139	0.615725	0.26	0.106	5.53754e-135	Activated Ciliated	Cript
5.25344e-139	0.556159	0.414	0.208	9.97838e-135	Activated Ciliated	Vps28
5.66214e-138	0.589975	0.301	0.132	1.07547e-133	Activated Ciliated	Nenf
1.60503e-136	0.624278	0.282	0.122	3.04859e-132	Activated Ciliated	Vdac1
2.33427e-136	0.552472	0.264	0.108	4.43371e-132	Activated Ciliated	Fgf1
1.07193e-135	0.590604	0.296	0.128	2.03603e-131	Activated Ciliated	Top2b
6.22048e-135	0.573986	0.469	0.249	1.18152e-130	Activated Ciliated	Pcbp2
1.24519e-131	0.575149	0.425	0.221	2.36511e-127	Activated Ciliated	Clic1
3.94766e-131	0.635266	0.342	0.157	7.49819e-127	Activated Ciliated	Chd4
6.21289e-131	0.591995	0.299	0.135	1.18008e-126	Activated Ciliated	Churc1
2.05428e-130	0.566363	0.381	0.188	3.9019e-126	Activated Ciliated	Txnrd1
3.78438e-130	0.598726	0.267	0.114	7.18806e-126	Activated Ciliated	Polr2j
5.35044e-128	0.576534	0.348	0.166	1.01626e-123	Activated Ciliated	B230219D22Rik
1.94991e-127	0.551054	0.266	0.113	3.70366e-123	Activated Ciliated	Chpt1
1.69562e-126	0.478789	0.442	0.228	3.22067e-122	Activated Ciliated	Atp1a1
4.55485e-126	0.583842	0.443	0.242	8.65148e-122	Activated Ciliated	Bcap31
1.88953e-125	0.573731	0.347	0.17	3.58898e-121	Activated Ciliated	Cct4
2.38107e-125	0.579069	0.308	0.142	4.52261e-121	Activated Ciliated	Ict1
1.22135e-124	0.519891	0.452	0.239	2.31983e-120	Activated Ciliated	Cp
2.23365e-124	0.582836	0.255	0.108	4.2426e-120	Activated Ciliated	Vapb
3.44404e-124	0.554547	0.322	0.152	6.54161e-120	Activated Ciliated	Fkbp1a
1.99477e-123	0.551365	0.39	0.198	3.78887e-119	Activated Ciliated	Mphosph8
8.32292e-122	0.53333	0.297	0.134	1.58086e-117	Activated Ciliated	Adipor2
8.66388e-120	0.581665	0.321	0.153	1.64562e-115	Activated Ciliated	Shisa5
3.39873e-119	0.546575	0.587	0.365	6.45555e-115	Activated Ciliated	Tmem176a
6.89947e-118	0.623798	0.524	0.32	1.31048e-113	Activated Ciliated	Txn1
1.05928e-117	0.434797	0.838	0.634	2.012e-113	Activated Ciliated	Rpl41
1.33438e-117	0.414224	0.59	0.348	2.53452e-113	Activated Ciliated	Mettl7a1
1.81188e-117	0.485617	0.299	0.136	3.44148e-113	Activated Ciliated	Rtn4
2.34124e-115	0.517325	0.616	0.391	4.44695e-111	Activated Ciliated	Ces1d
5.97555e-115	0.524092	0.279	0.127	1.135e-110	Activated Ciliated	Ppid
2.54368e-114	0.56171	0.288	0.134	4.83147e-110	Activated Ciliated	Tpd52l2
6.88152e-114	0.556636	0.344	0.174	1.30708e-109	Activated Ciliated	Chmp5
1.92441e-113	0.535429	0.258	0.114	3.65522e-109	Activated Ciliated	Acadm
6.54096e-113	0.546204	0.675	0.482	1.24239e-108	Activated Ciliated	Cox6c
1.20214e-112	0.532591	0.297	0.14	2.28334e-108	Activated Ciliated	Calm3
5.50227e-111	0.637243	0.44	0.25	1.0451e-106	Activated Ciliated	Hspd1
5.5765e-110	0.542999	0.437	0.241	1.0592e-105	Activated Ciliated	Cdh1
1.70601e-109	0.547512	0.299	0.143	3.2404e-105	Activated Ciliated	Mrfap1
1.74145e-109	0.485745	0.263	0.118	3.30771e-105	Activated Ciliated	Suds3
9.70338e-109	0.568646	0.29	0.139	1.84306e-104	Activated Ciliated	Snrpg
1.09905e-108	0.571782	0.452	0.261	2.08754e-104	Activated Ciliated	2010107E04Rik
7.45673e-107	0.528569	0.637	0.437	1.41633e-102	Activated Ciliated	Cox4i1
3.35922e-105	0.787859	0.3	0.151	6.3805e-101	Activated Ciliated	Ly6a
8.60938e-104	0.47864	0.632	0.414	1.63527e-99	Activated Ciliated	Sod1
8.70489e-103	0.42846	0.307	0.15	1.65341e-98	Activated Ciliated	Oaz2
8.82135e-103	0.525908	0.52	0.314	1.67553e-98	Activated Ciliated	Atp5b
1.06255e-102	0.45254	0.257	0.117	2.0182e-98	Activated Ciliated	Map7
3.74656e-102	0.530585	0.288	0.141	7.11621e-98	Activated Ciliated	Med28
8.17072e-102	0.578747	0.418	0.231	1.55195e-97	Activated Ciliated	Rbm39
8.42495e-102	0.46557	0.265	0.124	1.60023e-97	Activated Ciliated	Gabarapl2
2.44711e-101	0.58213	0.368	0.198	4.64804e-97	Activated Ciliated	Ywhaz
2.54227e-101	0.543059	0.453	0.267	4.82878e-97	Activated Ciliated	Ubl5
5.63166e-101	0.513659	0.25	0.115	1.06968e-96	Activated Ciliated	Pdcd6
5.1373e-100	0.527181	0.443	0.256	9.75778e-96	Activated Ciliated	Tmed10
6.54543e-100	0.499641	0.29	0.142	1.24324e-95	Activated Ciliated	Tbcb
8.21423e-100	0.492854	0.444	0.256	1.56021e-95	Activated Ciliated	Mrpl33
6.45131e-99	0.527076	0.423	0.244	1.22536e-94	Activated Ciliated	Psma3
5.41388e-98	0.465701	0.324	0.167	1.02831e-93	Activated Ciliated	Cuta
8.94812e-98	0.465311	0.319	0.162	1.69961e-93	Activated Ciliated	Dctn3
9.25422e-98	0.502033	0.292	0.144	1.75775e-93	Activated Ciliated	Larp4b
1.41561e-97	0.518884	0.252	0.119	2.68882e-93	Activated Ciliated	Bola3
1.99321e-97	0.492813	0.384	0.213	3.7859e-93	Activated Ciliated	Ndufb5
4.26304e-97	0.467309	0.398	0.224	8.09722e-93	Activated Ciliated	Ndufa12
6.69817e-97	0.418064	0.561	0.344	1.27225e-92	Activated Ciliated	Ldhb
3.2442e-96	0.562402	0.437	0.253	6.16203e-92	Activated Ciliated	Dnajc3
5.88389e-96	0.524358	0.407	0.228	1.11759e-91	Activated Ciliated	Eif4g2
1.24385e-95	0.490784	0.32	0.165	2.36257e-91	Activated Ciliated	Etf1
3.29142e-95	0.496722	0.277	0.136	6.25173e-91	Activated Ciliated	Ndufs4
4.46658e-95	0.492085	0.274	0.134	8.48382e-91	Activated Ciliated	2310036O22Rik
1.48471e-94	0.42205	0.308	0.155	2.82006e-90	Activated Ciliated	Hmgn5
2.22909e-94	0.546805	0.273	0.135	4.23393e-90	Activated Ciliated	Pdia4
1.43728e-93	0.455136	0.273	0.132	2.72998e-89	Activated Ciliated	Uri1
7.3109e-93	0.490787	0.32	0.167	1.38863e-88	Activated Ciliated	Cdk2ap2
3.53233e-92	0.501866	0.345	0.189	6.70931e-88	Activated Ciliated	Cisd1
6.9224e-91	0.507351	0.286	0.141	1.31484e-86	Activated Ciliated	Cep110
7.17642e-91	0.462222	0.375	0.209	1.36309e-86	Activated Ciliated	Srp19
7.19241e-91	0.443336	0.316	0.165	1.36613e-86	Activated Ciliated	Mien1
2.3245e-90	0.43493	0.37	0.204	4.41516e-86	Activated Ciliated	Ndufs7
3.22828e-90	0.437195	0.308	0.157	6.13179e-86	Activated Ciliated	Safb
1.27243e-89	0.451087	0.448	0.263	2.41685e-85	Activated Ciliated	Epcam
2.64051e-89	0.393691	0.277	0.138	5.01539e-85	Activated Ciliated	Qsox1
3.29518e-89	0.551145	0.467	0.282	6.25886e-85	Activated Ciliated	Hnrnpa2b1
1.7077e-88	0.464805	0.302	0.155	3.2436e-84	Activated Ciliated	Gcc2
1.81254e-88	0.512398	0.26	0.13	3.44274e-84	Activated Ciliated	Higd2a
1.10738e-87	0.475629	0.324	0.172	2.10336e-83	Activated Ciliated	G3bp2
2.20744e-87	0.480588	0.35	0.193	4.19282e-83	Activated Ciliated	Zfand6
2.16972e-86	0.440398	0.326	0.175	4.12117e-82	Activated Ciliated	BC031181
1.19173e-85	0.448304	0.287	0.146	2.26357e-81	Activated Ciliated	Elf1
1.40946e-85	0.453876	0.288	0.148	2.67713e-81	Activated Ciliated	Atp2a2
6.47148e-85	0.411841	0.336	0.179	1.22919e-80	Activated Ciliated	Senp6
1.91407e-84	0.466536	0.308	0.164	3.63559e-80	Activated Ciliated	Snrpd3
3.05695e-84	0.441135	0.304	0.161	5.80637e-80	Activated Ciliated	Ssu72
6.30232e-84	0.475954	0.57	0.385	1.19706e-79	Activated Ciliated	Gnas
6.36708e-84	0.421007	0.459	0.279	1.20936e-79	Activated Ciliated	Gsta4
6.38496e-84	0.435297	0.289	0.15	1.21276e-79	Activated Ciliated	Psmc4
2.97259e-83	0.442979	0.357	0.199	5.64614e-79	Activated Ciliated	Cct2
1.19734e-82	0.40759	0.372	0.211	2.27423e-78	Activated Ciliated	Rpn2
1.51149e-82	0.437176	0.387	0.225	2.87092e-78	Activated Ciliated	Mdh1
1.81376e-82	0.453637	0.259	0.13	3.44506e-78	Activated Ciliated	Fyttd1
1.11789e-81	0.401677	0.32	0.173	2.12333e-77	Activated Ciliated	Hint2
1.80996e-81	0.343351	0.864	0.69	3.43784e-77	Activated Ciliated	Wfdc2
7.2516e-80	0.408317	0.269	0.137	1.37737e-75	Activated Ciliated	Wdfy1
1.35716e-79	0.476561	0.263	0.136	2.57778e-75	Activated Ciliated	Rnf7
6.98132e-79	0.421439	0.359	0.205	1.32603e-74	Activated Ciliated	Selk
1.51406e-78	0.4845	0.473	0.294	2.8758e-74	Activated Ciliated	Ftl1
2.70851e-78	0.411719	0.323	0.178	5.14454e-74	Activated Ciliated	Acaa2
7.61002e-78	0.52431	0.367	0.213	1.44545e-73	Activated Ciliated	Csnk1a1
2.11959e-77	0.381895	0.25	0.123	4.02595e-73	Activated Ciliated	Syne2
7.935e-77	0.381941	0.421	0.251	1.50717e-72	Activated Ciliated	Srp14
1.03875e-76	0.344179	0.274	0.142	1.973e-72	Activated Ciliated	Gstm2
1.58944e-76	0.394157	0.27	0.141	3.01898e-72	Activated Ciliated	Arf5
1.66025e-76	0.446351	0.321	0.179	3.15347e-72	Activated Ciliated	Dnaja2
1.68141e-76	0.412009	0.299	0.161	3.19366e-72	Activated Ciliated	Nap1l4
4.87807e-76	0.398161	0.27	0.138	9.26542e-72	Activated Ciliated	Sbno1
5.40371e-76	0.489759	0.364	0.207	1.02638e-71	Activated Ciliated	Hnrnpu
6.77661e-76	0.414298	0.355	0.203	1.28715e-71	Activated Ciliated	Ociad1
1.83364e-75	0.444218	0.398	0.242	3.48282e-71	Activated Ciliated	Ndufa11
5.54524e-75	0.470472	0.389	0.235	1.05326e-70	Activated Ciliated	Atp5c1
8.31355e-75	0.415085	0.322	0.179	1.57908e-70	Activated Ciliated	Fgfr1op2
1.70158e-74	0.386234	0.464	0.289	3.23199e-70	Activated Ciliated	Smdt1
5.2188e-74	0.391718	0.421	0.255	9.91259e-70	Activated Ciliated	H3f3a
9.92988e-73	0.401168	0.312	0.175	1.88608e-68	Activated Ciliated	Psmb5
1.3764e-72	0.426077	0.281	0.152	2.61434e-68	Activated Ciliated	Hdac1
2.3712e-72	0.398475	0.295	0.16	4.50386e-68	Activated Ciliated	Swt1
2.85411e-72	0.377038	0.503	0.32	5.4211e-68	Activated Ciliated	Sec62
3.67997e-72	0.408712	0.461	0.292	6.98974e-68	Activated Ciliated	Rbx1
1.45878e-70	0.371358	0.508	0.329	2.77081e-66	Activated Ciliated	Atp5g3
3.62507e-70	0.373179	0.4	0.243	6.88547e-66	Activated Ciliated	Park7
1.11294e-69	0.403636	0.315	0.179	2.11392e-65	Activated Ciliated	Ran
1.36938e-69	0.43323	0.395	0.241	2.60101e-65	Activated Ciliated	Cox5a
1.56725e-69	0.411033	0.316	0.18	2.97684e-65	Activated Ciliated	Anxa4
1.91378e-69	0.381182	0.278	0.149	3.63503e-65	Activated Ciliated	Srek1
2.1152e-69	0.367816	0.333	0.19	4.01761e-65	Activated Ciliated	Sdcbp
8.55609e-69	0.400362	0.261	0.14	1.62514e-64	Activated Ciliated	Hibadh
3.16587e-68	0.404053	0.6	0.417	6.01325e-64	Activated Ciliated	Atp5j
1.1959e-67	0.40756	0.357	0.214	2.27149e-63	Activated Ciliated	Manf
2.1902e-67	0.4017	0.36	0.212	4.16007e-63	Activated Ciliated	Rsrc2
6.38541e-67	0.370877	0.331	0.194	1.21284e-62	Activated Ciliated	Mrps21
7.46042e-67	0.378041	0.309	0.176	1.41703e-62	Activated Ciliated	Psenen
1.33362e-66	0.34515	0.461	0.288	2.53307e-62	Activated Ciliated	Anxa5
2.03264e-65	0.394496	0.265	0.144	3.86079e-61	Activated Ciliated	Hectd1
3.63209e-65	0.389438	0.277	0.151	6.89879e-61	Activated Ciliated	Ywhah
4.74642e-65	0.392775	0.253	0.133	9.01535e-61	Activated Ciliated	Klf6
8.30841e-65	0.364073	0.324	0.185	1.5781e-60	Activated Ciliated	Prpf4b
3.46722e-63	0.318159	0.288	0.161	6.58563e-59	Activated Ciliated	Hmg20b
5.5973e-63	0.343903	0.457	0.291	1.06315e-58	Activated Ciliated	Morf4l1
6.919e-63	0.367402	0.262	0.144	1.31419e-58	Activated Ciliated	Fam32a
7.66117e-63	0.389071	0.251	0.137	1.45516e-58	Activated Ciliated	Khdrbs1
8.01848e-63	0.316521	0.305	0.173	1.52303e-58	Activated Ciliated	Tardbp
8.61502e-63	0.384766	0.364	0.222	1.63634e-58	Activated Ciliated	Atp6v1f
1.00999e-62	0.312715	0.311	0.178	1.91837e-58	Activated Ciliated	Serpinb6a
1.06508e-62	0.347288	0.347	0.207	2.02302e-58	Activated Ciliated	Pdcd5
1.67016e-62	0.347866	0.284	0.161	3.17231e-58	Activated Ciliated	Cdc37
3.5243e-62	0.336716	0.346	0.205	6.69406e-58	Activated Ciliated	Atxn10
3.9963e-62	0.347611	0.336	0.198	7.59058e-58	Activated Ciliated	Cbx1
5.057e-62	0.355289	0.278	0.156	9.60527e-58	Activated Ciliated	Smim14
8.12468e-62	0.321441	0.404	0.252	1.5432e-57	Activated Ciliated	Fkbp4
9.79544e-62	0.491284	0.399	0.257	1.86055e-57	Activated Ciliated	Ifi27
2.06522e-61	0.369375	0.324	0.192	3.92269e-57	Activated Ciliated	Sec11c
8.69594e-61	0.349808	0.306	0.179	1.65171e-56	Activated Ciliated	Sypl
1.68059e-60	0.357578	0.42	0.272	3.19211e-56	Activated Ciliated	Tmem59
6.02576e-60	0.344343	0.426	0.27	1.14453e-55	Activated Ciliated	Myl12b
1.51441e-59	0.318162	0.331	0.196	2.87647e-55	Activated Ciliated	Azin1
2.03524e-59	0.332016	0.342	0.207	3.86574e-55	Activated Ciliated	Rbm8a
2.82242e-59	0.32517	0.339	0.203	5.3609e-55	Activated Ciliated	Rnh1
5.43075e-59	0.278722	0.31	0.177	1.03152e-54	Activated Ciliated	Clip1
1.29854e-58	0.295531	0.42	0.263	2.46644e-54	Activated Ciliated	Snw1
1.83825e-58	0.334628	0.334	0.201	3.49157e-54	Activated Ciliated	Snrpb
1.30343e-57	0.322542	0.357	0.218	2.47573e-53	Activated Ciliated	Ghitm
8.50249e-57	0.404366	0.371	0.232	1.61496e-52	Activated Ciliated	Eif5
1.38596e-56	0.333846	0.28	0.162	2.63249e-52	Activated Ciliated	Mrp63
7.20936e-56	0.323068	0.287	0.168	1.36935e-51	Activated Ciliated	Psma5
1.01407e-55	0.317817	0.298	0.176	1.92613e-51	Activated Ciliated	Cxadr
1.22575e-55	0.343589	0.409	0.264	2.3282e-51	Activated Ciliated	Emb
1.34544e-55	0.363188	0.275	0.161	2.55553e-51	Activated Ciliated	Vdac2
1.49801e-55	0.327899	0.313	0.187	2.84531e-51	Activated Ciliated	Psmc5
5.22571e-55	0.342774	0.363	0.229	9.92571e-51	Activated Ciliated	Nedd8
2.48598e-54	0.314003	0.296	0.172	4.72187e-50	Activated Ciliated	Phf3
2.54692e-54	0.294562	0.487	0.326	4.83761e-50	Activated Ciliated	Laptm4a
6.71227e-54	0.307234	0.271	0.157	1.27493e-49	Activated Ciliated	Snrnp27
1.05594e-53	0.482261	0.459	0.316	2.00564e-49	Activated Ciliated	Hspa5
1.13808e-53	0.273085	0.253	0.142	2.16167e-49	Activated Ciliated	Smarca4
4.93428e-53	0.366375	0.271	0.159	9.37216e-49	Activated Ciliated	Snx3
9.98633e-53	0.269661	0.4	0.252	1.8968e-48	Activated Ciliated	Ik
1.07461e-52	0.318741	0.261	0.151	2.04112e-48	Activated Ciliated	Stub1
1.80299e-52	0.314774	0.302	0.182	3.4246e-48	Activated Ciliated	Rpn1
1.82165e-52	0.348751	0.276	0.163	3.46004e-48	Activated Ciliated	Uqcrc2
3.05626e-52	0.40313	0.264	0.156	5.80506e-48	Activated Ciliated	Cct6a
3.71477e-52	0.331419	0.542	0.386	7.05583e-48	Activated Ciliated	Cyb5
4.54285e-52	0.31186	0.28	0.165	8.62869e-48	Activated Ciliated	Ewsr1
8.44239e-52	0.319977	0.524	0.365	1.60355e-47	Activated Ciliated	Tceb2
1.43037e-51	0.326369	0.29	0.175	2.71684e-47	Activated Ciliated	Ndufv2
1.74258e-51	0.353522	0.394	0.246	3.30986e-47	Activated Ciliated	Tpm3
2.24123e-51	0.314099	0.323	0.2	4.25699e-47	Activated Ciliated	Gtf2h5
2.79759e-51	0.286978	0.279	0.162	5.31374e-47	Activated Ciliated	Nrd1
4.15507e-51	0.272679	0.497	0.337	7.89213e-47	Activated Ciliated	Ndufc1
4.31307e-51	0.26369	0.37	0.23	8.19224e-47	Activated Ciliated	Dnajc8
1.13468e-50	0.299762	0.445	0.295	2.15521e-46	Activated Ciliated	Ndufa6
3.00726e-50	0.321813	0.322	0.197	5.71199e-46	Activated Ciliated	Pafah1b1
3.07674e-50	0.337558	0.261	0.155	5.84397e-46	Activated Ciliated	Ost4
4.06915e-50	0.286405	0.326	0.199	7.72894e-46	Activated Ciliated	Bclaf1
6.67578e-50	0.300187	0.297	0.18	1.268e-45	Activated Ciliated	Fis1
2.32749e-49	0.343312	0.334	0.206	4.42083e-45	Activated Ciliated	Sptbn1
3.09954e-49	0.317895	0.252	0.147	5.88726e-45	Activated Ciliated	Cct8
9.05799e-49	0.272472	0.377	0.243	1.72047e-44	Activated Ciliated	Cox17
1.70008e-48	0.278488	0.299	0.182	3.22913e-44	Activated Ciliated	1110004F10Rik
2.2947e-48	0.268206	0.439	0.293	4.35855e-44	Activated Ciliated	Chmp2a
2.51967e-48	0.315449	0.274	0.164	4.78585e-44	Activated Ciliated	Sarnp
2.64264e-48	0.35051	0.276	0.167	5.01942e-44	Activated Ciliated	Cycs
2.82325e-48	0.254081	0.295	0.177	5.36248e-44	Activated Ciliated	Mxd4
4.7495e-48	0.304699	0.309	0.187	9.0212e-44	Activated Ciliated	Rock1
6.34949e-48	0.351724	0.258	0.152	1.20602e-43	Activated Ciliated	Zfand5
7.44335e-47	0.264621	0.421	0.281	1.41379e-42	Activated Ciliated	Ndufb3
1.10843e-46	0.366047	0.558	0.437	2.10535e-42	Activated Ciliated	mt-Nd4
1.13265e-46	0.260093	0.472	0.319	2.15136e-42	Activated Ciliated	Ctnnb1
6.34246e-46	0.289587	0.417	0.279	1.20469e-41	Activated Ciliated	Pfdn5
1.18291e-45	0.256932	0.299	0.185	2.24681e-41	Activated Ciliated	Tceb1
1.73394e-45	0.259461	0.285	0.174	3.29345e-41	Activated Ciliated	Eci1
4.3859e-45	0.284814	0.273	0.167	8.33059e-41	Activated Ciliated	Tpi1
8.77094e-45	0.298419	0.568	0.418	1.66595e-40	Activated Ciliated	Cox6b1
1.02396e-44	0.282724	0.305	0.189	1.94491e-40	Activated Ciliated	Snrnp70
2.36814e-44	0.311523	0.375	0.249	4.49804e-40	Activated Ciliated	Rpl22l1
2.37105e-44	0.285361	0.302	0.189	4.50357e-40	Activated Ciliated	Sfr1
4.47567e-44	0.273673	0.253	0.152	8.50108e-40	Activated Ciliated	Dnttip2
4.51678e-44	0.262601	0.306	0.192	8.57918e-40	Activated Ciliated	Cfdp1
8.00058e-44	0.31976	0.254	0.154	1.51963e-39	Activated Ciliated	Tmco1
9.27311e-44	0.302781	0.279	0.172	1.76133e-39	Activated Ciliated	Atp6v0e
1.12067e-43	0.262856	0.414	0.28	2.1286e-39	Activated Ciliated	Ndufb9
3.17023e-43	0.256533	0.271	0.164	6.02153e-39	Activated Ciliated	Dnajc1
4.02968e-43	0.292235	0.251	0.152	7.65398e-39	Activated Ciliated	Zfr
5.41354e-43	0.318068	0.295	0.186	1.02825e-38	Activated Ciliated	Srsf3
6.40824e-43	0.2784	0.263	0.161	1.21718e-38	Activated Ciliated	Lsm4
6.50819e-43	0.282853	0.284	0.177	1.23617e-38	Activated Ciliated	Timm8b
2.69156e-42	0.287861	0.304	0.193	5.11235e-38	Activated Ciliated	Ppp1ca
3.69413e-42	0.271899	0.383	0.254	7.01662e-38	Activated Ciliated	Arf1
4.06639e-42	0.277855	0.297	0.189	7.72369e-38	Activated Ciliated	Coa3
8.29183e-42	0.31463	0.331	0.215	1.57495e-37	Activated Ciliated	Tm9sf3
8.89725e-42	0.27736	0.288	0.181	1.68994e-37	Activated Ciliated	Eif4a2
1.48335e-41	0.264749	0.474	0.333	2.81747e-37	Activated Ciliated	Cox7b
3.6898e-41	0.281827	0.303	0.194	7.0084e-37	Activated Ciliated	Cct5
3.69436e-41	0.264354	0.362	0.241	7.01706e-37	Activated Ciliated	Rabac1
4.34821e-41	0.319728	0.297	0.188	8.25899e-37	Activated Ciliated	Clta
1.31113e-40	0.258853	0.314	0.202	2.49036e-36	Activated Ciliated	Ube2d3
1.32872e-40	0.255944	0.324	0.212	2.52378e-36	Activated Ciliated	Snrpd2
1.37521e-40	0.311308	0.525	0.387	2.61207e-36	Activated Ciliated	Cox8a
1.87448e-40	0.321717	0.334	0.223	3.56039e-36	Activated Ciliated	Acadl
3.81556e-40	0.250495	0.277	0.174	7.24727e-36	Activated Ciliated	Snrpf
8.4462e-40	0.27874	0.254	0.158	1.60427e-35	Activated Ciliated	Srp9
9.99554e-40	0.291844	0.308	0.2	1.89855e-35	Activated Ciliated	Tbrg1
2.54963e-38	0.261477	0.254	0.158	4.84277e-34	Activated Ciliated	Mrpl21
6.32245e-38	0.255949	0.257	0.16	1.20089e-33	Activated Ciliated	Ufc1
1.35474e-36	0.268552	0.311	0.203	2.57319e-32	Activated Ciliated	Hspa4
4.85101e-35	0.314725	0.344	0.238	9.214e-31	Activated Ciliated	Hspe1
6.33814e-35	0.256082	0.278	0.181	1.20387e-30	Activated Ciliated	Banf1
1.86247e-34	0.326761	0.329	0.223	3.53758e-30	Activated Ciliated	Cdc42
1.98083e-33	0.265022	0.472	0.344	3.76238e-29	Activated Ciliated	Sec61b
2.42998e-33	0.251585	0.303	0.202	4.6155e-29	Activated Ciliated	Snx6
7.16101e-32	0.324422	0.501	0.399	1.36016e-27	Activated Ciliated	mt-Nd5
1.01196e-27	0.305939	0.349	0.253	1.92212e-23	Activated Ciliated	Hnrnpa3
2.18729e-23	0.3337	0.45	0.362	4.15454e-19	Activated Ciliated	H2-K1
0	1.67092	0.931	0.243	0	Club to Ciliated	Scgb1a1
0	1.43604	0.718	0.213	0	Club to Ciliated	Retnla
0	1.35036	0.867	0.387	0	Club to Ciliated	Hp
0	1.33437	0.856	0.34	0	Club to Ciliated	Cyp2f2
0	1.30652	0.406	0.085	0	Club to Ciliated	Lrrc23
0	1.26762	0.73	0.193	0	Club to Ciliated	Scgb3a2
0	1.21629	0.697	0.184	0	Club to Ciliated	Dynlrb2
0	1.06427	0.596	0.167	0	Club to Ciliated	Ccdc39
0	1.06372	0.647	0.163	0	Club to Ciliated	Rsph1
0	1.02419	0.826	0.267	0	Club to Ciliated	Sec14l3
0	0.943829	0.562	0.141	0	Club to Ciliated	1700016K19Rik
0	0.921297	0.504	0.125	0	Club to Ciliated	Iqcg
0	0.915597	0.565	0.151	0	Club to Ciliated	Ccdc19
0	0.897918	0.711	0.194	0	Club to Ciliated	Ccdc153
0	0.860836	0.546	0.137	0	Club to Ciliated	Riiad1
0	0.852281	0.713	0.218	0	Club to Ciliated	Tppp3
0	0.826392	0.546	0.14	0	Club to Ciliated	1110017D15Rik
0	0.80859	0.656	0.177	0	Club to Ciliated	Tmem212
2.52072e-307	0.689204	0.586	0.158	4.78785e-303	Club to Ciliated	Fam183b
2.65656e-307	1.1077	0.811	0.329	5.04587e-303	Club to Ciliated	Aldh1a1
2.73782e-300	0.853863	0.49	0.124	5.20021e-296	Club to Ciliated	Ccdc113
1.06022e-299	0.891735	0.549	0.152	2.01377e-295	Club to Ciliated	Spa17
1.08207e-295	1.13793	0.387	0.088	2.05529e-291	Club to Ciliated	Meig1
7.1009e-283	0.829626	0.476	0.123	1.34874e-278	Club to Ciliated	Nme5
[truncated: 2,079 more rows]
