# Supplementary material for: PCLAF-DREAM drives alveolar cell plasticity for lung regeneration
Source: Nat Commun. 2024 Oct 24;15:9169. doi: 10.1038/s41467-024-53330-1 (PMC11502753; doi:10.1038/s41467-024-53330-1)
Supplement: Supplementary file 5 — Supplementary Data 2 [file 41467_2024_53330_MOESM5_ESM.xlsx]

## Sheet: Sheet 1
p_val	avg_log2FC	pct.1	pct.2	p_val_adj	cluster	gene
0	5.29341	0.847	0.107	0	AT1	AGER
0	4.30233	0.852	0.187	0	AT1	CAV1
0	4.06742	0.83	0.547	0	AT1	EMP2
0	3.53665	0.52	0.01	0	AT1	RTKN2
0	3.23601	0.698	0.206	0	AT1	MYL9
0	2.98793	0.507	0.053	0	AT1	TIMP3
0	2.89997	0.829	0.471	0	AT1	KRT7
0	2.84606	0.888	0.489	0	AT1	HOPX
0	2.81722	0.637	0.179	0	AT1	CLIC3
0	2.77423	0.638	0.192	0	AT1	CAV2
0	2.7642	0.468	0.006	0	AT1	SPOCK2
0	2.73537	0.465	0.077	0	AT1	IL32
0	2.69937	0.455	0.055	0	AT1	UPK3B
0	2.68383	0.6	0.161	0	AT1	ANXA3
0	2.66374	0.605	0.186	0	AT1	CLDN18
0	2.62972	0.92	0.736	0	AT1	S100A10
0	2.59437	0.743	0.541	0	AT1	CD55
0	2.53478	0.705	0.385	0	AT1	GPRC5A
0	2.47474	0.496	0.097	0	AT1	TNNC1
0	2.45869	0.65	0.408	0	AT1	TSPAN13
0	2.39954	0.637	0.351	0	AT1	ADIRF
0	2.39513	0.595	0.216	0	AT1	SLC39A8
0	2.36244	0.461	0.057	0	AT1	ANKRD29
0	2.2929	0.659	0.33	0	AT1	CEACAM6
0	2.29072	0.457	0.047	0	AT1	SCEL
0	2.25142	0.938	0.852	0	AT1	TMSB4X
0	2.16264	0.536	0.241	0	AT1	SUSD2
0	2.12767	0.38	0.073	0	AT1	GGT1
0	2.12113	0.266	0.025	0	AT1	NTM
0	2.12028	0.418	0.062	0	AT1	LAMA3
0	2.09605	0.336	0.034	0	AT1	COL4A3
0	2.02577	0.339	0.048	0	AT1	GGTLC1
0	1.9595	0.417	0.09	0	AT1	CLIC5
0	1.95344	0.415	0.067	0	AT1	SEMA3B
0	1.92923	0.353	0.015	0	AT1	FSTL3
0	1.89239	0.337	0.013	0	AT1	COL4A2
0	1.86093	0.324	0.015	0	AT1	NCKAP5
0	1.85869	0.364	0.08	0	AT1	COL8A1
0	1.84265	0.458	0.17	0	AT1	HPCAL1
0	1.8326	0.331	0.015	0	AT1	COL12A1
0	1.74795	0.346	0.057	0	AT1	FAM105A
0	1.73847	0.33	0.074	0	AT1	DENND3
0	1.72559	0.95	0.907	0	AT1	ACTB
0	1.71806	0.275	0.038	0	AT1	MS4A15
0	1.69542	0.352	0.075	0	AT1	ARHGEF26
0	1.66517	0.257	0.001	0	AT1	ITLN2
0	1.48623	0.318	0.079	0	AT1	DAPK2
0	1.47515	0.27	0.038	0	AT1	COL4A4
0	1.30943	0.25	0.004	0	AT1	MYRF
1.03276e-305	1.24216	0.868	0.847	3.4798e-301	AT1	MYL6
2.64757e-304	2.30257	0.661	0.52	8.92073e-300	AT1	LMO7
4.17286e-304	1.3269	0.274	0.067	1.406e-299	AT1	GJA1
1.69647e-296	1.69065	0.339	0.105	5.71609e-292	AT1	ANOS1
4.82735e-296	1.75808	0.413	0.152	1.62653e-291	AT1	DST
2.73385e-293	1.49304	0.875	0.865	9.21143e-289	AT1	TMSB10
1.8954e-289	2.01369	0.485	0.219	6.38638e-285	AT1	AQP4
6.61581e-288	1.1266	0.958	0.958	2.22913e-283	AT1	S100A6
3.12594e-279	2.00099	0.485	0.225	1.05326e-274	AT1	TNFRSF12A
5.9906e-277	2.02459	0.613	0.428	2.01847e-272	AT1	CD151
4.05472e-272	2.0597	0.628	0.466	1.3662e-267	AT1	RAB11FIP1
9.51272e-268	1.25788	0.78	0.524	3.20522e-263	AT1	RNASE1
3.15528e-254	1.45152	0.317	0.102	1.06314e-249	AT1	PAPSS2
3.69671e-248	1.63275	0.707	0.666	1.24557e-243	AT1	MYL12A
5.56604e-247	1.72046	0.379	0.146	1.87542e-242	AT1	VEGFA
3.71762e-246	1.50004	0.331	0.116	1.25261e-241	AT1	PLLP
5.0007e-241	1.19038	0.723	0.428	1.68494e-236	AT1	SFTA2
6.79563e-235	1.52901	0.369	0.144	2.28972e-230	AT1	PDLIM2
9.80552e-231	1.80867	0.469	0.241	3.30387e-226	AT1	GAS6
1.46378e-225	1.30048	0.793	0.791	4.93205e-221	AT1	DSTN
2.30946e-220	1.73074	0.732	0.698	7.7815e-216	AT1	KRT18
5.13285e-217	2.52549	0.52	0.311	1.72946e-212	AT1	RGCC
7.56236e-211	1.42591	0.303	0.106	2.54806e-206	AT1	ADRB2
4.00451e-206	1.29302	0.303	0.108	1.34928e-201	AT1	EHD2
1.7349e-204	2.04989	0.517	0.293	5.84556e-200	AT1	ICAM1
3.79616e-203	1.78323	0.521	0.332	1.27908e-198	AT1	MGLL
1.52265e-198	1.56408	0.683	0.588	5.13043e-194	AT1	C19orf33
2.17833e-197	1.17895	0.797	0.754	7.33968e-193	AT1	ANXA2
4.79657e-194	1.60848	0.513	0.296	1.61615e-189	AT1	SFTA1P
1.4235e-187	1.45357	0.377	0.161	4.79633e-183	AT1	MSLN
1.27989e-179	1.49121	0.416	0.21	4.31247e-175	AT1	FLNA
3.08999e-177	1.50233	0.356	0.163	1.04114e-172	AT1	WFS1
1.1789e-174	1.29458	0.304	0.121	3.97217e-170	AT1	EPB41L5
1.45737e-164	1.298	0.297	0.119	4.91046e-160	AT1	PTRF
1.62855e-160	1.81972	0.521	0.34	5.48725e-156	AT1	IFI27
3.41584e-160	1.01861	0.921	0.917	1.15093e-155	AT1	B2M
1.60832e-159	1.64708	0.464	0.29	5.41908e-155	AT1	MYO1B
1.12001e-153	1.4116	0.376	0.19	3.77375e-149	AT1	CADM1
5.13811e-149	1.41944	0.374	0.195	1.73123e-144	AT1	PLS3
7.49081e-146	1.22988	0.276	0.112	2.52395e-141	AT1	CFL2
4.31335e-145	2.78992	0.483	0.333	1.45334e-140	AT1	S100A4
1.05675e-144	1.32937	0.291	0.126	3.56062e-140	AT1	C1orf198
1.62191e-140	1.05597	0.722	0.708	5.46486e-136	AT1	KRT19
1.09825e-136	1.49214	0.338	0.171	3.70046e-132	AT1	PCYOX1
1.62149e-133	1.25791	0.304	0.141	5.46345e-129	AT1	MYO1C
4.75637e-128	1.24393	0.281	0.125	1.60261e-123	AT1	WWC2
1.89625e-125	1.19323	0.686	0.706	6.38923e-121	AT1	TAGLN2
3.48667e-125	1.57997	0.482	0.356	1.1748e-120	AT1	LIMCH1
3.5759e-122	0.897999	0.776	0.825	1.20486e-117	AT1	ACTG1
1.95947e-120	1.04234	0.709	0.751	6.60223e-116	AT1	MYL12B
5.88452e-116	1.20942	0.294	0.141	1.98273e-111	AT1	HSPG2
2.94304e-113	1.47274	0.611	0.614	9.91628e-109	AT1	APLP2
2.01988e-109	1.55269	0.449	0.317	6.80577e-105	AT1	NEDD9
1.96944e-107	1.61752	0.34	0.184	6.63584e-103	AT1	LGALS1
4.02571e-107	1.59481	0.505	0.413	1.35642e-102	AT1	AHNAK
5.65043e-107	1.19688	0.32	0.168	1.90385e-102	AT1	SDPR
2.82963e-104	1.35328	0.681	0.677	9.53416e-100	AT1	DUSP1
1.04803e-101	1.1487	0.265	0.13	3.53122e-97	AT1	SPRYD7
4.84012e-96	1.37688	0.504	0.406	1.63083e-91	AT1	NGFRAP1
1.6467e-95	1.19028	0.394	0.243	5.5484e-91	AT1	CPM
1.55025e-92	1.19117	0.63	0.605	5.2234e-88	AT1	CYP4B1
5.18255e-89	0.79437	0.754	0.814	1.74621e-84	AT1	PPIA
2.31833e-86	0.89015	0.739	0.788	7.81138e-82	AT1	UBC
7.83369e-86	1.23434	0.335	0.204	2.63948e-81	AT1	TNS1
2.73633e-84	1.09775	0.261	0.134	9.2198e-80	AT1	ATP13A4
1.30209e-83	1.52276	0.576	0.549	4.38725e-79	AT1	KLF6
2.56407e-82	1.19896	0.347	0.221	8.63939e-78	AT1	PRSS8
3.72986e-82	1.02292	0.275	0.146	1.25674e-77	AT1	NPNT
8.21361e-82	1.0665	0.34	0.203	2.76749e-77	AT1	DLC1
6.37629e-79	0.928214	0.295	0.156	2.14843e-74	AT1	CTSE
8.16906e-79	1.37738	0.495	0.452	2.75248e-74	AT1	CD47
1.02833e-78	1.11319	0.48	0.376	3.46486e-74	AT1	BCAM
2.20548e-77	1.43967	0.343	0.224	7.43115e-73	AT1	NDNF
3.23282e-77	1.16003	0.304	0.601	1.08927e-72	AT1	MT2A
1.6326e-72	1.12801	0.318	0.195	5.5009e-68	AT1	TACC1
8.99864e-69	1.19479	0.35	0.239	3.032e-64	AT1	PTPN1
1.98161e-66	0.649963	0.131	0.343	6.67684e-62	AT1	MT1X
3.31632e-66	1.0689	0.312	0.189	1.1174e-61	AT1	FMO2
2.61277e-64	1.11268	0.283	0.174	8.80347e-60	AT1	CAPG
4.00262e-64	0.983266	0.294	0.182	1.34864e-59	AT1	TSPAN4
7.15291e-64	1.1884	0.369	0.269	2.4101e-59	AT1	TGFBR2
1.04341e-62	1.22684	0.377	0.28	3.51567e-58	AT1	ABLIM1
5.98936e-62	1.37024	0.42	0.347	2.01805e-57	AT1	EFNA1
7.0975e-62	1.11751	0.333	0.231	2.39143e-57	AT1	PRKCZ
1.70741e-59	1.28761	0.403	0.332	5.75293e-55	AT1	SBDS
1.70287e-57	1.25738	0.363	0.261	5.73765e-53	AT1	ID3
5.98335e-57	1.20824	0.502	0.482	2.01603e-52	AT1	SPTBN1
6.01854e-57	0.825867	0.656	0.737	2.02789e-52	AT1	CD9
1.54486e-56	1.27627	0.422	0.363	5.20525e-52	AT1	EFEMP1
3.10461e-56	1.10699	0.33	0.223	1.04607e-51	AT1	ITGB6
7.24588e-56	1.10522	0.327	0.232	2.44143e-51	AT1	VSIG2
9.99125e-56	1.17954	0.459	0.387	3.36645e-51	AT1	ID1
4.79643e-55	0.923817	0.612	0.677	1.61611e-50	AT1	CFL1
6.52179e-55	1.10214	0.276	0.178	2.19745e-50	AT1	C12orf49
9.36374e-55	0.867857	0.641	0.71	3.15502e-50	AT1	PRDX1
1.8878e-54	1.00058	0.486	0.427	6.36076e-50	AT1	NKX2-1
1.3119e-52	1.00026	0.262	0.164	4.42033e-48	AT1	CYBRD1
1.29366e-51	1.14641	0.414	0.346	4.35885e-47	AT1	TPM4
1.53187e-50	0.876977	0.814	0.863	5.16147e-46	AT1	PPDPF
3.75344e-49	1.10023	0.55	0.584	1.26469e-44	AT1	FOLR1
1.04666e-48	1.0777	0.277	0.184	3.52662e-44	AT1	LAMB2
1.30887e-48	1.21234	0.478	0.46	4.41011e-44	AT1	CFLAR
4.04711e-46	0.953446	0.602	0.689	1.36363e-41	AT1	RHOA
4.01541e-45	1.12735	0.348	0.273	1.35295e-40	AT1	ITGA3
3.57419e-43	0.575756	0.774	0.863	1.20429e-38	AT1	EIF1
5.26412e-43	0.965292	0.303	0.217	1.77369e-38	AT1	LAMB3
5.79664e-42	1.05986	0.491	0.498	1.95312e-37	AT1	MRPL14
6.45385e-42	1.04508	0.27	0.188	2.17456e-37	AT1	CTNNBIP1
3.11086e-40	1.09628	0.366	0.306	1.04817e-35	AT1	ARPC5
4.88203e-40	1.04099	0.357	0.294	1.64495e-35	AT1	EPS8L2
1.90643e-39	0.878852	0.638	0.726	6.42353e-35	AT1	POLR2L
2.69418e-39	0.93815	0.654	0.724	9.07776e-35	AT1	KRT8
3.40013e-39	0.954956	0.528	0.583	1.14564e-34	AT1	CAPN2
6.07739e-39	1.12137	0.378	0.333	2.04771e-34	AT1	PNPLA2
1.90462e-38	1.16098	0.524	0.541	6.41741e-34	AT1	RARRES3
5.52414e-38	0.861006	0.255	0.172	1.8613e-33	AT1	DPYSL2
1.39092e-37	0.253704	0.13	0.286	4.68656e-33	AT1	VTI1B
2.12635e-37	1.29549	0.412	0.359	7.16454e-33	AT1	TM4SF1
3.94034e-37	1.20994	0.369	0.3	1.32766e-32	AT1	CYR61
6.01357e-37	0.269642	0.233	0.437	2.02621e-32	AT1	ARPC1A
1.54086e-36	0.788714	0.65	0.759	5.19179e-32	AT1	PFN1
5.80151e-36	0.827798	0.609	0.705	1.95476e-31	AT1	HLA-C
1.59096e-35	0.948621	0.351	0.286	5.36058e-31	AT1	SDC1
2.03314e-35	1.16404	0.263	0.189	6.85046e-31	AT1	MYADM
3.84188e-35	1.02178	0.268	0.192	1.29448e-30	AT1	GOLGA8B
1.59432e-34	0.918391	0.309	0.236	5.3719e-30	AT1	MSN
1.60984e-34	1.0739	0.342	0.286	5.42419e-30	AT1	TUBB
1.97045e-34	1.02006	0.352	0.301	6.63924e-30	AT1	TMOD3
4.32894e-34	1.01894	0.28	0.211	1.45859e-29	AT1	SSFA2
9.25837e-34	0.970293	0.259	0.183	3.11951e-29	AT1	GLS
1.84527e-33	0.987449	0.307	0.245	6.21744e-29	AT1	TJP1
3.86383e-33	0.271523	0.212	0.398	1.30188e-28	AT1	TMEM230
3.94663e-33	0.873761	0.626	0.721	1.32978e-28	AT1	HLA-B
6.93762e-33	0.257997	0.171	0.336	2.33756e-28	AT1	TCEAL4
8.66664e-33	0.297335	0.149	0.304	2.92014e-28	AT1	SMIM4
1.10812e-32	0.7999	0.279	0.201	3.73369e-28	AT1	ATP11A
1.42598e-32	1.09081	0.339	0.282	4.80468e-28	AT1	PARP14
3.57223e-32	0.842621	0.307	0.239	1.20363e-27	AT1	CELF2
7.17441e-32	0.25632	0.224	0.413	2.41735e-27	AT1	NDUFA5
7.46816e-32	0.676389	0.66	0.773	2.51632e-27	AT1	CST3
1.85757e-31	0.281779	0.222	0.412	6.25891e-27	AT1	GHITM
9.81719e-30	0.961049	0.268	0.207	3.3078e-25	AT1	PLEKHJ1
2.31845e-28	0.254215	0.197	0.363	7.81178e-24	AT1	SELT
2.91211e-28	0.289058	0.181	0.339	9.81206e-24	AT1	LINC00116
3.94397e-28	0.260212	0.27	0.469	1.32888e-23	AT1	FKBP8
1.15836e-27	0.850404	0.251	0.185	3.90297e-23	AT1	LAMA5
1.36778e-27	1.01078	0.309	0.26	4.6086e-23	AT1	STARD7
1.56183e-27	0.303783	0.172	0.326	5.26243e-23	AT1	PDAP1
1.7844e-27	0.265137	0.2	0.363	6.01235e-23	AT1	PTP4A2
5.54617e-27	0.816357	0.275	0.212	1.86873e-22	AT1	PAM
2.20881e-26	0.986728	0.268	0.209	7.44236e-22	AT1	RNF213
2.2745e-26	0.313943	0.164	0.31	7.66371e-22	AT1	ARL2
2.31036e-26	0.272744	0.256	0.444	7.78453e-22	AT1	BAG1
4.29411e-26	0.294364	0.239	0.424	1.44686e-21	AT1	EIF2S2
4.58736e-26	0.808904	0.311	0.251	1.54567e-21	AT1	FLRT3
7.5686e-26	0.283558	0.251	0.436	2.55016e-21	AT1	PSMD8
8.06151e-26	0.272186	0.322	0.54	2.71625e-21	AT1	SNX3
1.11599e-25	1.0765	0.438	0.452	3.76021e-21	AT1	TRAM1
1.81554e-25	1.2388	0.3	0.251	6.1173e-21	AT1	SLC40A1
2.32671e-25	0.939434	0.276	0.223	7.83963e-21	AT1	CXCL16
1.13909e-24	0.987062	0.318	0.273	3.83803e-20	AT1	RAB31
1.26712e-24	0.302401	0.189	0.34	4.26944e-20	AT1	RPS19BP1
1.29232e-24	0.256533	0.275	0.467	4.35435e-20	AT1	SUMO1
2.25052e-24	0.26822	0.223	0.392	7.5829e-20	AT1	PRELID1
3.34321e-24	0.949543	0.392	0.378	1.12646e-19	AT1	PON2
3.66764e-24	0.278432	0.14	0.266	1.23578e-19	AT1	GSTO1
3.73031e-24	0.296919	0.283	0.483	1.25689e-19	AT1	ATP6V1F
7.08524e-24	0.993528	0.304	0.264	2.3873e-19	AT1	TES
1.13221e-23	0.273795	0.209	0.37	3.81488e-19	AT1	SSNA1
1.13997e-23	0.53323	0.235	0.408	3.84102e-19	AT1	CITED2
2.00795e-23	0.274057	0.323	0.529	6.76559e-19	AT1	PHPT1
2.23848e-23	0.335883	0.229	0.397	7.54233e-19	AT1	ATP5G1
3.20243e-23	0.269414	0.266	0.452	1.07903e-18	AT1	PGK1
4.44489e-23	0.276625	0.175	0.317	1.49766e-18	AT1	C7orf50
4.64653e-23	0.266328	0.195	0.343	1.5656e-18	AT1	ACTR3
5.44279e-23	0.299857	0.212	0.37	1.83389e-18	AT1	POLR2K
5.98089e-23	0.864398	0.292	0.246	2.0152e-18	AT1	C1orf116
8.95456e-23	0.331072	0.247	0.423	3.01715e-18	AT1	MAP1LC3B
1.60942e-22	0.985913	0.279	0.238	5.42279e-18	AT1	RDX
1.72565e-22	0.350799	0.202	0.356	5.81442e-18	AT1	AP2M1
1.9371e-22	0.8651	0.543	0.622	6.52686e-18	AT1	TACSTD2
3.28476e-22	0.290189	0.255	0.433	1.10677e-17	AT1	NDUFB6
6.30721e-22	0.96382	0.308	0.255	2.12515e-17	AT1	CST6
6.67654e-22	0.286909	0.24	0.411	2.24959e-17	AT1	HNRNPA0
7.67251e-22	0.981766	0.276	0.232	2.58518e-17	AT1	NEBL
1.51182e-21	0.263254	0.23	0.39	5.09394e-17	AT1	CNIH4
1.66304e-21	0.385759	0.208	0.359	5.60345e-17	AT1	NDUFA11
2.66636e-21	0.291186	0.207	0.352	8.98403e-17	AT1	RWDD1
5.56252e-21	0.87246	0.447	0.459	1.87424e-16	AT1	SEPP1
5.60821e-21	0.313971	0.267	0.445	1.88963e-16	AT1	C1orf43
7.27044e-21	0.255032	0.211	0.36	2.4497e-16	AT1	RHBDD2
7.49988e-21	0.296999	0.221	0.376	2.52701e-16	AT1	SELK
1.28084e-20	0.89124	0.252	0.206	4.31565e-16	AT1	HEBP1
1.44879e-20	0.269583	0.185	0.323	4.88154e-16	AT1	CTTN
1.61697e-20	0.394324	0.203	0.349	5.44823e-16	AT1	TIMM8B
1.80706e-20	0.254922	0.302	0.494	6.08871e-16	AT1	YWHAQ
3.6684e-20	0.283378	0.285	0.454	1.23603e-15	AT1	DNAJB1
3.96938e-20	0.262198	0.207	0.353	1.33744e-15	AT1	SNRPB
4.25493e-20	0.899201	0.52	0.57	1.43365e-15	AT1	NUPR1
5.19758e-20	0.25292	0.178	0.308	1.75127e-15	AT1	SDF4
5.31161e-20	0.285941	0.192	0.327	1.78969e-15	AT1	TMEM98
7.37256e-20	0.290197	0.223	0.377	2.48411e-15	AT1	PSMB2
9.8116e-20	0.26278	0.25	0.415	3.30592e-15	AT1	CDC37
1.01127e-19	0.315635	0.224	0.376	3.40736e-15	AT1	CAPZA2
1.05955e-19	0.356547	0.268	0.441	3.57005e-15	AT1	RNF7
1.22432e-19	0.274466	0.366	0.583	4.12522e-15	AT1	NDUFB4
1.30846e-19	0.264625	0.191	0.327	4.40872e-15	AT1	RAB10
1.98872e-19	0.274375	0.308	0.488	6.70078e-15	AT1	SNHG8
2.14398e-19	0.290073	0.192	0.33	7.22394e-15	AT1	PHB
2.17195e-19	0.289961	0.225	0.376	7.31817e-15	AT1	EIF1AX
2.3882e-19	0.280389	0.142	0.255	8.04681e-15	AT1	NCKAP1
2.41904e-19	0.326967	0.271	0.455	8.15071e-15	AT1	NDUFA6
3.20383e-19	0.297368	0.188	0.321	1.0795e-14	AT1	SCOC
3.67268e-19	0.321604	0.286	0.474	1.23747e-14	AT1	PSMB6
5.88926e-19	0.366178	0.219	0.371	1.98433e-14	AT1	TMEM141
6.19963e-19	0.969309	0.286	0.252	2.08891e-14	AT1	CSRP1
7.886e-19	0.350912	0.333	0.532	2.65711e-14	AT1	ATP5H
8.60887e-19	0.292886	0.166	0.288	2.90067e-14	AT1	DNAJC19
8.67594e-19	0.281919	0.238	0.395	2.92327e-14	AT1	YPEL5
1.25064e-18	0.591863	0.75	0.836	4.21389e-14	AT1	ATP5E
1.72059e-18	0.268107	0.212	0.357	5.79737e-14	AT1	DDRGK1
1.82325e-18	0.252504	0.406	0.629	6.14327e-14	AT1	CLDN4
2.08921e-18	0.299971	0.255	0.421	7.03938e-14	AT1	UBE2D2
2.16045e-18	0.876279	0.557	0.644	7.27943e-14	AT1	YBX1
2.55583e-18	0.320956	0.238	0.394	8.6116e-14	AT1	LUC7L3
2.57662e-18	0.773707	0.261	0.214	8.68167e-14	AT1	TMEM63B
3.64028e-18	0.880624	0.359	0.348	1.22656e-13	AT1	SPINT1
3.97548e-18	0.914387	0.311	0.286	1.3395e-13	AT1	CUX1
4.27649e-18	0.271732	0.222	0.367	1.44092e-13	AT1	EBPL
5.69419e-18	0.270569	0.25	0.41	1.9186e-13	AT1	EIF1B
6.94991e-18	0.26225	0.189	0.316	2.3417e-13	AT1	CAPN1
7.05466e-18	0.346305	0.274	0.45	2.377e-13	AT1	ATP5C1
9.92155e-18	0.278364	0.153	0.266	3.34297e-13	AT1	C20orf24
1.01714e-17	0.266874	0.195	0.326	3.42716e-13	AT1	PPCS
1.24442e-17	0.355007	0.166	0.284	4.19295e-13	AT1	HIGD1A
1.42294e-17	0.339114	0.197	0.328	4.79445e-13	AT1	TPGS2
1.46849e-17	0.287598	0.185	0.308	4.94792e-13	AT1	CHP1
2.17084e-17	0.252035	0.376	0.585	7.31442e-13	AT1	TRMT112
2.64047e-17	0.296792	0.159	0.272	8.8968e-13	AT1	SARS
3.0259e-17	0.259467	0.176	0.296	1.01955e-12	AT1	WASL
3.74163e-17	0.329039	0.252	0.41	1.26071e-12	AT1	STUB1
3.80258e-17	0.295618	0.37	0.576	1.28124e-12	AT1	ATP5J
5.26138e-17	0.426972	0.513	0.433	1.77277e-12	AT1	IGFBP7
5.42367e-17	0.350199	0.241	0.392	1.82745e-12	AT1	CEBPB
7.33631e-17	0.570388	0.474	0.465	2.4719e-12	AT1	SFTA3
7.7151e-17	0.29152	0.363	0.574	2.59953e-12	AT1	ATP5D
9.14744e-17	0.318338	0.168	0.284	3.08214e-12	AT1	FDX1
1.37826e-16	0.29802	0.349	0.549	4.6439e-12	AT1	CDC42
1.71614e-16	0.394536	0.255	0.415	5.78237e-12	AT1	LAMTOR1
1.83693e-16	0.337653	0.254	0.411	6.18935e-12	AT1	MLF2
2.00606e-16	0.292853	0.372	0.585	6.75921e-12	AT1	FIS1
2.01053e-16	1.04689	0.383	0.414	6.77429e-12	AT1	RNH1
2.12903e-16	0.356193	0.216	0.353	7.17355e-12	AT1	EIF6
2.29148e-16	0.391119	0.24	0.392	7.72092e-12	AT1	DNAJC15
4.8517e-16	0.418184	0.23	0.374	1.63473e-11	AT1	MZT2B
6.45302e-16	0.673212	0.589	0.703	2.17428e-11	AT1	VAMP8
9.81977e-16	0.376939	0.295	0.475	3.30867e-11	AT1	REEP5
1.37032e-15	0.759592	0.465	0.511	4.61715e-11	AT1	PPA1
1.51677e-15	0.29542	0.266	0.419	5.11061e-11	AT1	LMO3
1.64791e-15	0.834874	0.286	0.257	5.55247e-11	AT1	AGRN
2.33868e-15	1.0511	0.466	0.519	7.87996e-11	AT1	LMNA
2.46725e-15	0.97114	0.391	0.422	8.31316e-11	AT1	ITGB1
3.26207e-15	0.873507	0.291	0.264	1.09912e-10	AT1	STK17A
3.30447e-15	0.335342	0.228	0.367	1.11341e-10	AT1	PSMA1
4.63616e-15	0.31064	0.315	0.501	1.56211e-10	AT1	RAB2A
5.23252e-15	0.293966	0.245	0.391	1.76305e-10	AT1	EMD
5.57937e-15	0.271673	0.149	0.251	1.87991e-10	AT1	MCFD2
6.80114e-15	0.330601	0.312	0.494	2.29158e-10	AT1	VPS28
6.80225e-15	0.317866	0.435	0.632	2.29195e-10	AT1	ATP5I
7.99019e-15	0.381325	0.281	0.439	2.69221e-10	AT1	VDAC2
8.52488e-15	0.439236	0.194	0.317	2.87237e-10	AT1	CHMP3
9.33528e-15	0.98905	0.289	0.268	3.14543e-10	AT1	HCFC1R1
9.86018e-15	0.3842	0.225	0.362	3.32229e-10	AT1	SDHD
1.02739e-14	0.361439	0.233	0.373	3.4617e-10	AT1	VPS29
1.63309e-14	0.311742	0.229	0.359	5.50253e-10	AT1	TBCB
1.63735e-14	0.28953	0.206	0.329	5.51688e-10	AT1	ZRANB2
1.64548e-14	0.254311	0.198	0.319	5.54429e-10	AT1	LSR
1.69418e-14	0.349301	0.252	0.402	5.70837e-10	AT1	ZNF706
1.77122e-14	0.381702	0.218	0.351	5.96795e-10	AT1	RNPS1
3.15939e-14	0.406557	0.241	0.385	1.06453e-09	AT1	WNK1
3.50977e-14	0.295366	0.204	0.326	1.18258e-09	AT1	EIF4G1
3.80399e-14	0.84419	0.44	0.473	1.28172e-09	AT1	CRIP2
5.6012e-14	0.351807	0.179	0.291	1.88727e-09	AT1	NAA10
8.87685e-14	0.259934	0.435	0.647	2.99096e-09	AT1	ALDOA
1.06321e-13	0.355991	0.331	0.516	3.58237e-09	AT1	BCAP31
1.17658e-13	0.391716	0.25	0.395	3.96436e-09	AT1	PSMA6
1.50415e-13	0.276551	0.171	0.275	5.06807e-09	AT1	CSNK1D
1.5054e-13	0.996565	0.311	0.291	5.07231e-09	AT1	ERRFI1
1.89602e-13	0.39774	0.698	0.777	6.38844e-09	AT1	CALM2
2.15049e-13	0.369153	0.332	0.517	7.24586e-09	AT1	CD81
2.15954e-13	0.446124	0.274	0.43	7.27634e-09	AT1	C18orf32
2.16683e-13	0.300822	0.162	0.259	7.30092e-09	AT1	RHOC
2.43064e-13	0.293353	0.366	0.554	8.18982e-09	AT1	ANXA11
2.86664e-13	0.328067	0.184	0.296	9.65886e-09	AT1	MRPL34
4.78998e-13	0.29087	0.208	0.329	1.61394e-08	AT1	NT5C
5.59091e-13	0.354349	0.222	0.351	1.8838e-08	AT1	PGAM1
5.63162e-13	0.359935	0.364	0.559	1.89752e-08	AT1	SUB1
6.0908e-13	0.252369	0.428	0.645	2.05223e-08	AT1	TPI1
6.14883e-13	0.931429	0.387	0.418	2.07179e-08	AT1	TPM3
6.93748e-13	0.320002	0.171	0.274	2.33751e-08	AT1	KMT2C
1.06727e-12	0.797587	0.466	0.538	3.59606e-08	AT1	ALCAM
1.29378e-12	0.915128	0.342	0.347	4.35926e-08	AT1	MYH9
1.35534e-12	0.269992	0.162	0.259	4.56667e-08	AT1	KLHL24
1.39076e-12	0.272588	0.157	0.25	4.68603e-08	AT1	CCNL2
2.0998e-12	0.35333	0.263	0.404	7.07505e-08	AT1	MACF1
2.11239e-12	0.266608	0.348	0.527	7.11749e-08	AT1	P4HB
2.15721e-12	0.287739	0.194	0.306	7.2685e-08	AT1	ARRDC1
2.70158e-12	0.915961	0.314	0.311	9.10271e-08	AT1	ALDH3A2
3.45349e-12	0.313925	0.191	0.296	1.16362e-07	AT1	MKNK2
4.33888e-12	0.941071	0.338	0.344	1.46194e-07	AT1	UTRN
4.4095e-12	0.373734	0.2	0.315	1.48574e-07	AT1	CCDC124
5.67827e-12	0.892104	0.286	0.274	1.91324e-07	AT1	TMEM160
5.91011e-12	0.712549	0.511	0.622	1.99135e-07	AT1	ATP1A1
6.80033e-12	0.889673	0.462	0.478	2.2913e-07	AT1	NFKBIA
7.31709e-12	0.388438	0.186	0.293	2.46542e-07	AT1	BLVRA
7.79874e-12	0.25464	0.193	0.297	2.62771e-07	AT1	MRPS25
8.11547e-12	0.359737	0.265	0.4	2.73443e-07	AT1	SSR3
8.12801e-12	0.354236	0.266	0.413	2.73865e-07	AT1	VIMP
9.18145e-12	0.388127	0.176	0.277	3.0936e-07	AT1	ARPP19
1.15434e-11	0.292835	0.164	0.258	3.88942e-07	AT1	RIOK3
1.23916e-11	0.430982	0.261	0.404	4.17523e-07	AT1	DDT
1.35946e-11	0.43272	0.313	0.482	4.58057e-07	AT1	MMP24-AS1
1.86158e-11	0.867784	0.315	0.314	6.27242e-07	AT1	RASSF7
1.99753e-11	0.388004	0.27	0.416	6.73048e-07	AT1	RAD23A
2.43281e-11	1.29047	0.354	0.541	8.19711e-07	AT1	MT1E
2.43873e-11	0.330784	0.164	0.256	8.21706e-07	AT1	RNF10
2.71829e-11	0.347213	0.284	0.436	9.159e-07	AT1	SEPT2
2.96824e-11	0.898595	0.304	0.299	1.00012e-06	AT1	PDXK
3.09046e-11	0.281255	0.283	0.422	1.0413e-06	AT1	PTPRF
3.29396e-11	0.337039	0.25	0.386	1.10987e-06	AT1	RTN3
3.45605e-11	0.286204	0.195	0.297	1.16448e-06	AT1	PLEC
4.05208e-11	0.359488	0.215	0.327	1.36531e-06	AT1	NUCB1
4.26932e-11	0.276055	0.341	0.509	1.43851e-06	AT1	SELENBP1
4.50482e-11	0.415798	0.213	0.328	1.51785e-06	AT1	PCNP
6.43108e-11	0.379224	0.651	0.75	2.16689e-06	AT1	LGALS3
7.21841e-11	0.277565	0.354	0.519	2.43217e-06	AT1	JUND
9.36572e-11	0.357137	0.268	0.407	3.15569e-06	AT1	RALY
9.44864e-11	0.410954	0.178	0.277	3.18362e-06	AT1	PSMC3
1.12229e-10	0.688613	0.451	0.508	3.78145e-06	AT1	TKT
1.16949e-10	0.419681	0.209	0.323	3.94047e-06	AT1	RAB5C
1.18097e-10	0.471618	0.239	0.367	3.97917e-06	AT1	NENF
1.46323e-10	0.327355	0.29	0.431	4.93021e-06	AT1	MCL1
1.59765e-10	0.320678	0.428	0.626	5.38314e-06	AT1	ATP5J2
1.63806e-10	0.514902	0.64	0.738	5.51927e-06	AT1	IFITM3
1.82701e-10	0.26369	0.164	0.252	6.15594e-06	AT1	PACSIN2
1.84161e-10	0.503353	0.235	0.356	6.2051e-06	AT1	CDKN1A
1.91235e-10	0.323998	0.18	0.277	6.44346e-06	AT1	RBCK1
2.26704e-10	0.493605	0.25	0.383	7.63858e-06	AT1	PDCD5
2.31275e-10	0.289458	0.206	0.309	7.79258e-06	AT1	MPST
2.53298e-10	0.887986	0.4	0.45	8.53463e-06	AT1	BLVRB
2.65058e-10	0.327348	0.843	0.914	8.93085e-06	AT1	MT-ND4L
3.37984e-10	0.362702	0.179	0.273	1.1388e-05	AT1	GNB1
3.52722e-10	0.319494	0.191	0.29	1.18846e-05	AT1	ARHGAP5
3.82566e-10	0.758517	0.268	0.255	1.28902e-05	AT1	OCLN
3.87507e-10	0.305112	0.241	0.351	1.30567e-05	AT1	BTG2
5.15396e-10	0.256479	0.164	0.25	1.73658e-05	AT1	TMEM259
5.60116e-10	0.559837	0.562	0.615	1.88725e-05	AT1	CYSTM1
5.84773e-10	0.82444	0.251	0.232	1.97034e-05	AT1	CGN
5.91016e-10	0.830966	0.316	0.322	1.99137e-05	AT1	CNN3
6.79757e-10	0.376463	0.291	0.434	2.29037e-05	AT1	PLA2G16
7.70618e-10	0.311592	0.174	0.265	2.59652e-05	AT1	APH1A
1.4492e-09	0.526294	0.305	0.469	4.88293e-05	AT1	TALDO1
1.93108e-09	0.300252	0.19	0.284	6.50657e-05	AT1	ATXN2
2.25896e-09	0.668574	0.582	0.7	7.61135e-05	AT1	HLA-A
2.49158e-09	0.888646	0.421	0.487	8.39513e-05	AT1	LGALS3BP
3.79078e-09	0.448392	0.254	0.384	0.000127727	AT1	RHEB
3.9625e-09	0.309795	0.204	0.3	0.000133512	AT1	NKTR
4.08577e-09	0.346403	0.349	0.529	0.000137666	AT1	ARF5
4.35934e-09	0.36949	0.197	0.296	0.000146883	AT1	SH3GLB1
5.60096e-09	0.262713	0.359	0.507	0.000188719	AT1	AK1
5.99568e-09	0.33506	0.397	0.591	0.000202019	AT1	ATP5G3
8.05127e-09	0.340186	0.169	0.253	0.00027128	AT1	CTSA
9.94138e-09	0.50412	0.514	0.549	0.000334965	AT1	CKB
1.00969e-08	0.398449	0.192	0.286	0.000340206	AT1	DRAP1
1.63817e-08	0.325268	0.278	0.41	0.000551965	AT1	SRSF2
1.80493e-08	0.38734	0.31	0.453	0.000608152	AT1	SRSF7
1.84314e-08	0.693969	0.266	0.248	0.000621027	AT1	S100A16
2.19229e-08	0.826079	0.431	0.508	0.000738669	AT1	NEDD4L
3.18494e-08	0.34872	0.28	0.411	0.00107313	AT1	BAIAP2
3.37856e-08	0.344564	0.219	0.318	0.00113837	AT1	FLNB
3.83954e-08	0.360836	0.171	0.253	0.0012937	AT1	UBE2V1
4.18177e-08	0.303324	0.424	0.626	0.00140901	AT1	EIF4G2
4.7626e-08	0.258125	0.416	0.611	0.00160471	AT1	SLC25A3
4.78544e-08	0.384865	0.184	0.269	0.0016124	AT1	ANKRD11
4.79488e-08	0.438169	0.324	0.49	0.00161559	AT1	TMEM14C
5.41833e-08	0.274609	0.191	0.276	0.00182565	AT1	TEAD1
6.66165e-08	0.366767	0.174	0.256	0.00224457	AT1	AK3
6.97881e-08	0.379679	0.391	0.575	0.00235144	AT1	RAN
7.22466e-08	0.311184	0.251	0.361	0.00243428	AT1	TMEM165
7.75947e-08	0.368396	0.343	0.498	0.00261448	AT1	STOM
7.78327e-08	0.416924	0.251	0.364	0.0026225	AT1	MYO6
9.2454e-08	0.507071	0.24	0.357	0.00311515	AT1	ARPC5L
9.50248e-08	0.434912	0.221	0.325	0.00320176	AT1	APOA1BP
1.0675e-07	0.399739	0.283	0.41	0.00359682	AT1	BCL2L1
1.28014e-07	0.33708	0.187	0.271	0.00431331	AT1	MYOF
1.65809e-07	0.366167	0.439	0.634	0.00558676	AT1	GNAS
1.6648e-07	0.426743	0.305	0.439	0.00560937	AT1	EIF3H
1.76337e-07	0.370513	0.193	0.281	0.0059415	AT1	NPEPPS
1.78111e-07	0.423182	0.218	0.322	0.00600128	AT1	SFT2D1
1.95076e-07	0.647041	0.487	0.604	0.00657289	AT1	ASAH1
2.01722e-07	0.750476	0.266	0.263	0.00679682	AT1	IFNGR1
2.18577e-07	0.455399	0.277	0.406	0.00736474	AT1	MRPS36
3.19176e-07	0.805649	0.349	0.382	0.0107543	AT1	PLP2
3.32405e-07	0.427467	0.27	0.398	0.0112	AT1	RAB14
4.22708e-07	0.515526	0.327	0.489	0.0142427	AT1	NDUFS8
4.71452e-07	0.367721	0.213	0.305	0.0158851	AT1	ERBB2
5.17492e-07	0.388313	0.182	0.263	0.0174364	AT1	OSBPL9
5.36102e-07	0.424489	0.357	0.528	0.0180634	AT1	PSME1
5.75436e-07	0.457656	0.264	0.382	0.0193887	AT1	MYH14
5.86282e-07	0.547291	0.239	0.33	0.0197542	AT1	FOSB
6.90874e-07	0.472356	0.223	0.322	0.0232783	AT1	NUTF2
1.43318e-06	0.436586	0.235	0.338	0.0482896	AT1	FAM127B
1.47393e-06	0.694698	0.253	0.251	0.0496625	AT1	PVRL2
1.98558e-06	0.326012	0.364	0.528	0.0669021	AT1	CD46
2.06005e-06	0.521956	0.38	0.542	0.0694112	AT1	COX17
2.19914e-06	0.425131	0.316	0.466	0.0740977	AT1	TMEM50A
2.26848e-06	0.421036	0.196	0.282	0.0764341	AT1	FAM50A
2.93981e-06	0.413479	0.248	0.354	0.0990538	AT1	ADH5
3.05533e-06	0.521792	0.283	0.271	0.102946	AT1	F3
3.14733e-06	0.558741	0.317	0.466	0.106046	AT1	NOP10
3.65875e-06	0.745327	0.398	0.466	0.123278	AT1	SYNGR2
4.59367e-06	0.41097	0.238	0.338	0.154779	AT1	ANKRD12
4.61483e-06	0.459998	0.323	0.469	0.155492	AT1	ACTN4
4.8446e-06	0.834652	0.426	0.529	0.163234	AT1	CLDN7
5.44419e-06	0.430999	0.394	0.559	0.183437	AT1	DYNLRB1
5.99341e-06	0.781359	0.257	0.261	0.201942	AT1	CCDC107
7.14961e-06	0.434254	0.233	0.33	0.240899	AT1	TAF1D
9.21842e-06	0.369577	0.211	0.296	0.310605	AT1	ECHDC1
9.94903e-06	0.460537	0.339	0.493	0.335223	AT1	PSMA7
1.08379e-05	0.450631	0.417	0.608	0.365173	AT1	SON
1.26277e-05	0.256744	0.19	0.258	0.425479	AT1	SLC38A2
1.3113e-05	0.614833	0.348	0.511	0.44183	AT1	FKBP1A
1.61452e-05	0.662174	0.399	0.448	0.543996	AT1	RBM3
1.70778e-05	0.443251	0.184	0.255	0.575419	AT1	RAP1A
1.79202e-05	0.481701	0.256	0.362	0.603803	AT1	FLOT1
2.07072e-05	0.753305	0.318	0.347	0.697709	AT1	UBL3
2.11513e-05	0.437594	0.296	0.428	0.712671	AT1	NDFIP1
2.20971e-05	0.42498	0.402	0.588	0.744541	AT1	WDR83OS
2.95695e-05	0.352062	0.201	0.277	0.996315	AT1	HSD17B4
3.07106e-05	0.501657	0.262	0.368	1	AT1	TAPBP
3.73049e-05	0.451901	0.588	0.738	1	AT1	ITM2B
4.01894e-05	0.737908	0.449	0.574	1	AT1	EPCAM
7.78807e-05	0.406994	0.197	0.273	1	AT1	TMEM9B
8.68799e-05	0.437603	0.38	0.536	1	AT1	PNRC1
9.79639e-05	0.547278	0.303	0.431	1	AT1	MAL2
0.000110429	0.417505	0.197	0.273	1	AT1	ARL8B
0.000136184	0.699615	0.254	0.261	1	AT1	CCND3
0.000138175	0.481652	0.225	0.308	1	AT1	FAM129B
0.000156769	0.808003	0.295	0.324	1	AT1	SERINC1
0.000159432	0.486143	0.281	0.392	1	AT1	ADI1
0.000161543	0.454434	0.226	0.31	1	AT1	PRMT2
0.000285839	0.569947	0.342	0.367	1	AT1	SPTSSA
0.000295747	0.484932	0.303	0.429	1	AT1	UBE2B
0.000305632	0.855021	0.262	0.268	1	AT1	IFI6
0.000307572	0.753423	0.409	0.494	1	AT1	FAM177A1
0.000326259	0.508931	0.247	0.34	1	AT1	TMEM30A
0.000377785	0.384623	0.19	0.256	1	AT1	TNFRSF1A
0.000402515	0.389496	0.189	0.254	1	AT1	MGEA5
0.000503545	0.399716	0.3	0.415	1	AT1	ACADVL
0.000536621	0.515431	0.347	0.491	1	AT1	SRSF11
0.000630075	0.727985	0.294	0.323	1	AT1	SPTAN1
0.000680962	0.466035	0.294	0.398	1	AT1	DUOX1
0.000697151	1.20399	0.259	0.276	1	AT1	C4BPA
0.000734386	0.540097	0.273	0.377	1	AT1	CAPNS1
0.000952593	0.510154	0.558	0.715	1	AT1	GNG5
0.0010958	0.542151	0.209	0.281	1	AT1	SERINC2
0.00119583	0.500316	0.283	0.386	1	AT1	EIF5A
0.00128508	0.443325	0.398	0.571	1	AT1	ARF1
0.00132089	0.536547	0.303	0.424	1	AT1	CAPZB
0.00141028	0.470625	0.237	0.322	1	AT1	CAP1
0.00141547	0.534251	0.339	0.484	1	AT1	COMT
0.00165611	0.460503	0.188	0.251	1	AT1	MAPK1IP1L
0.00168367	0.700013	0.431	0.547	1	AT1	PCBP1
0.0017516	0.508495	0.358	0.502	1	AT1	N4BP2L2
0.00183261	0.490437	0.517	0.656	1	AT1	RAC1
0.00185805	0.417064	0.425	0.605	1	AT1	PRDX6
0.00190907	0.530236	0.211	0.284	1	AT1	UBE2A
0.00200442	0.418976	0.464	0.637	1	AT1	NME2
0.00210155	0.454836	0.199	0.263	1	AT1	TMEM245
0.00222723	0.428442	0.35	0.485	1	AT1	SSR2
0.00240942	0.478272	0.251	0.336	1	AT1	IDS
0.00246225	0.517125	0.197	0.261	1	AT1	ETF1
0.00250743	0.62771	0.447	0.539	1	AT1	ARPC2
0.00296109	0.557856	0.362	0.515	1	AT1	NEDD8
0.00297377	0.4771	0.327	0.44	1	AT1	MBNL1
0.004102	0.514373	0.265	0.354	1	AT1	ATF4
0.00449408	0.456044	0.206	0.274	1	AT1	ORMDL1
0.00476981	0.494633	0.383	0.54	1	AT1	LRRFIP1
0.00542605	0.47444	0.459	0.64	1	AT1	NDUFB2
0.00558847	0.513561	0.285	0.379	1	AT1	RBPMS
0.00592244	0.56586	0.205	0.27	1	AT1	SUMO3
0.00621624	0.543417	0.257	0.269	1	AT1	TUBA1C
0.00765211	0.43947	0.214	0.283	1	AT1	RNF13
0.00771667	0.285724	0.505	0.7	1	AT1	SPINT2
0.00815461	0.596205	0.464	0.59	1	AT1	ANXA5
0.00883841	0.436657	0.23	0.3	1	AT1	PNRC2
0.00913767	0.532997	0.41	0.574	1	AT1	RBX1
0.0091567	0.950819	0.311	0.343	1	AT1	ATF3
0	2.92945	0.981	0.952	0	Transitional AT2	FTL
0	2.26423	0.78	0.552	0	Transitional AT2	SERPINA1
0	1.59799	0.691	0.635	0	Transitional AT2	DBI
0	1.5333	0.953	0.943	0	Transitional AT2	TPT1
0	1.50679	0.975	0.974	0	Transitional AT2	EEF1A1
0	1.48461	0.784	0.479	0	Transitional AT2	HOPX
0	1.45413	0.76	0.41	0	Transitional AT2	SFTA2
0	1.45227	0.899	0.781	0	Transitional AT2	NPC2
0	1.41723	0.95	0.928	0	Transitional AT2	RPS12
0	1.36958	0.882	0.885	0	Transitional AT2	RPS4X
0	1.33632	0.909	0.905	0	Transitional AT2	RPL12
0	1.18462	0.893	0.918	0	Transitional AT2	RPL11
0	1.17482	0.918	0.85	0	Transitional AT2	TMSB4X
0	1.163	0.856	0.862	0	Transitional AT2	RPL6
0	1.15869	0.95	0.969	0	Transitional AT2	FTH1
0	1.15708	0.88	0.891	0	Transitional AT2	RPLP0
0	1.15421	0.812	0.827	0	Transitional AT2	RPS10
0	1.15392	0.842	0.862	0	Transitional AT2	RPL14
0	1.13244	0.937	0.944	0	Transitional AT2	RPL10
0	1.12436	0.829	0.858	0	Transitional AT2	RPS2
0	1.11204	0.802	0.825	0	Transitional AT2	RPL5
0	1.10014	0.916	0.922	0	Transitional AT2	RPS27
0	1.08496	0.793	0.827	0	Transitional AT2	GNB2L1
0	1.08148	0.868	0.876	0	Transitional AT2	RPS3
0	1.076	0.885	0.888	0	Transitional AT2	RPS23
0	1.07406	0.987	0.561	0	Transitional AT2	SFTPC
0	1.06486	0.888	0.905	0	Transitional AT2	RPL19
0	1.05611	0.887	0.89	0	Transitional AT2	RPL37
0	1.03442	0.876	0.891	0	Transitional AT2	RPS13
0	1.01826	0.791	0.833	0	Transitional AT2	RPL22
0	1.0176	0.853	0.87	0	Transitional AT2	RPL3
0	1.00456	0.862	0.888	0	Transitional AT2	RPS6
0	0.991221	0.863	0.892	0	Transitional AT2	RPS3A
0	0.987393	0.907	0.407	0	Transitional AT2	SFTPA1
0	0.98398	0.873	0.894	0	Transitional AT2	RPL30
0	0.973606	0.805	0.839	0	Transitional AT2	RPL23A
0	0.971982	0.883	0.907	0	Transitional AT2	RPL8
0	0.968528	0.887	0.897	0	Transitional AT2	RPS15A
0	0.961679	0.836	0.862	0	Transitional AT2	RPS26
0	0.96167	0.83	0.854	0	Transitional AT2	RPL24
0	0.959056	0.852	0.873	0	Transitional AT2	RPL29
0	0.958393	0.902	0.911	0	Transitional AT2	RPL32
0	0.928526	0.93	0.92	0	Transitional AT2	RPS28
0	0.904336	0.861	0.889	0	Transitional AT2	RPL18A
0	0.897422	0.966	0.965	0	Transitional AT2	RPLP1
0	0.885324	0.915	0.926	0	Transitional AT2	RPS24
0	0.860893	0.852	0.877	0	Transitional AT2	RPL26
0	0.850642	0.855	0.886	0	Transitional AT2	RPL7A
0	0.83281	0.836	0.875	0	Transitional AT2	RPS25
0	0.804351	0.845	0.874	0	Transitional AT2	RPL35A
0	0.803798	0.926	0.934	0	Transitional AT2	RPL28
0	0.79305	0.909	0.928	0	Transitional AT2	RPS8
0	0.78748	0.94	0.932	0	Transitional AT2	AC090498.1
0	0.764893	0.905	0.904	0	Transitional AT2	RPL39
0	0.748054	0.851	0.877	0	Transitional AT2	RPL18
0	0.743817	0.698	0.364	0	Transitional AT2	NAPSA
0	0.700842	0.922	0.941	0	Transitional AT2	RPL13
3.20746e-302	0.741553	0.864	0.883	1.08072e-297	Transitional AT2	RPS18
2.07433e-300	0.647356	0.91	0.914	6.98925e-296	Transitional AT2	RPL34
6.63631e-299	0.871723	0.802	0.85	2.23604e-294	Transitional AT2	RPL21
1.58903e-296	1.38334	0.578	0.455	5.35407e-292	Transitional AT2	SFTA3
7.23056e-294	0.954142	0.76	0.812	2.43627e-289	Transitional AT2	NACA
1.85943e-272	0.765616	0.827	0.864	6.26517e-268	Transitional AT2	RPL37A
1.31183e-269	0.915851	0.794	0.866	4.42007e-265	Transitional AT2	EIF1
2.6522e-269	1.07237	0.566	0.367	8.93631e-265	Transitional AT2	FABP5
1.79494e-260	0.793587	0.789	0.843	6.04786e-256	Transitional AT2	RPL9
6.30966e-251	0.698731	0.836	0.867	2.12598e-246	Transitional AT2	RPL36
1.10704e-249	0.736942	0.808	0.857	3.73006e-245	Transitional AT2	RPS16
2.60495e-248	0.647596	0.861	0.899	8.77711e-244	Transitional AT2	RPS15
1.75743e-240	0.734205	0.809	0.864	5.92149e-236	Transitional AT2	RPL15
6.02711e-232	0.736258	0.813	0.859	2.03077e-227	Transitional AT2	RPS9
2.63397e-225	0.734298	0.791	0.838	8.87489e-221	Transitional AT2	RPS5
1.29726e-224	1.30262	0.309	0.15	4.371e-220	Transitional AT2	NNMT
8.49453e-221	0.666062	0.814	0.875	2.86215e-216	Transitional AT2	RPS7
1.90162e-217	0.572064	0.872	0.906	6.40733e-213	Transitional AT2	RPS14
2.13864e-209	0.720537	0.765	0.827	7.20594e-205	Transitional AT2	RPL35
4.94197e-203	0.558964	0.865	0.903	1.66515e-198	Transitional AT2	RPS27A
1.31449e-199	0.564244	0.877	0.902	4.42905e-195	Transitional AT2	RPS19
2.03364e-193	1.16416	0.504	0.389	6.85216e-189	Transitional AT2	S100A14
3.6301e-187	0.804839	0.707	0.78	1.22312e-182	Transitional AT2	RPL7
2.40648e-170	0.660095	0.815	0.865	8.1084e-166	Transitional AT2	PPDPF
1.68611e-158	0.935581	0.66	0.759	5.68118e-154	Transitional AT2	RPL4
3.18986e-157	0.757115	0.731	0.81	1.07479e-152	Transitional AT2	RPSA
2.6444e-156	1.06445	0.655	0.742	8.91005e-152	Transitional AT2	EEF2
1.05961e-152	0.871101	0.696	0.76	3.57025e-148	Transitional AT2	RPL17
2.24881e-144	0.647502	0.749	0.833	7.57712e-140	Transitional AT2	RPL10A
2.63854e-144	0.502926	0.818	0.871	8.8903e-140	Transitional AT2	RPLP2
1.26251e-142	1.10597	0.597	0.635	4.2539e-138	Transitional AT2	SLC25A5
2.1747e-142	0.785522	0.67	0.762	7.32742e-138	Transitional AT2	RPL27
5.3183e-124	0.86058	0.64	0.728	1.79195e-119	Transitional AT2	EEF1D
4.31519e-118	0.720277	0.667	0.665	1.45396e-113	Transitional AT2	CTSH
2.64844e-117	0.460419	0.819	0.852	8.92366e-113	Transitional AT2	CYB5A
2.84378e-117	1.19108	0.572	0.647	9.58184e-113	Transitional AT2	YBX1
3.08515e-112	0.484321	0.809	0.87	1.03951e-107	Transitional AT2	TMSB10
2.34627e-111	0.738563	0.672	0.766	7.90551e-107	Transitional AT2	OAZ1
8.64718e-111	0.844885	0.642	0.736	2.91358e-106	Transitional AT2	UQCR10
1.47906e-110	0.727762	0.652	0.759	4.98354e-106	Transitional AT2	RPL31
5.34144e-110	0.637338	0.69	0.793	1.79974e-105	Transitional AT2	UBA52
2.32828e-109	0.781056	0.671	0.765	7.84489e-105	Transitional AT2	RPS29
6.03603e-102	0.811584	0.355	0.231	2.03378e-97	Transitional AT2	LRRK2
1.08615e-101	1.00695	0.563	0.627	3.65968e-97	Transitional AT2	EEF1G
2.5401e-100	0.475123	0.778	0.859	8.55862e-96	Transitional AT2	FAU
3.65619e-97	0.628048	0.704	0.802	1.23192e-92	Transitional AT2	CSTB
7.09353e-86	0.83503	0.584	0.68	2.39009e-81	Transitional AT2	OST4
2.10665e-85	1.03655	0.446	0.401	7.09816e-81	Transitional AT2	HLA-DPB1
7.94182e-83	0.761631	0.616	0.721	2.67592e-78	Transitional AT2	EEF1B2
3.27392e-82	0.315809	0.295	0.548	1.10312e-77	Transitional AT2	SERPINB1
5.46609e-81	0.480787	0.728	0.819	1.84175e-76	Transitional AT2	PPIA
1.65065e-79	1.06304	0.526	0.572	5.5617e-75	Transitional AT2	NUPR1
1.89469e-79	0.638358	0.86	0.913	6.38396e-75	Transitional AT2	SAT1
1.53275e-76	0.259829	0.189	0.387	5.16443e-72	Transitional AT2	CAPZA2
9.03098e-75	0.284922	0.213	0.422	3.0429e-70	Transitional AT2	EIF1B
1.8972e-72	0.794023	0.586	0.694	6.39243e-68	Transitional AT2	RPS20
3.79173e-69	0.267626	0.214	0.416	1.27758e-64	Transitional AT2	COX16
4.24664e-69	0.26377	0.213	0.417	1.43086e-64	Transitional AT2	CNIH1
4.731e-69	0.283557	0.206	0.406	1.59406e-64	Transitional AT2	PSMA6
5.17238e-66	0.264613	0.199	0.386	1.74278e-61	Transitional AT2	NHP2
3.46131e-65	0.318741	0.198	0.387	1.16625e-60	Transitional AT2	PSMA3
7.38698e-65	0.298019	0.184	0.362	2.48897e-60	Transitional AT2	C7orf73
1.84944e-64	0.794006	0.589	0.712	6.2315e-60	Transitional AT2	RPL36AL
3.71558e-64	0.334986	0.206	0.398	1.25193e-59	Transitional AT2	CYCS
1.33558e-63	0.315693	0.183	0.36	4.50009e-59	Transitional AT2	GOLPH3
1.06092e-62	0.253581	0.294	0.538	3.57466e-58	Transitional AT2	SCP2
1.59579e-62	0.412915	0.754	0.84	5.37686e-58	Transitional AT2	ATP5E
2.59575e-62	0.309279	0.213	0.406	8.74612e-58	Transitional AT2	SAT2
1.46871e-61	0.301834	0.167	0.332	4.94869e-57	Transitional AT2	RAB5C
3.83421e-61	0.311933	0.22	0.418	1.2919e-56	Transitional AT2	RALY
1.77246e-60	0.26054	0.227	0.425	5.97212e-56	Transitional AT2	MIEN1
2.31058e-60	0.296643	0.285	0.525	7.78527e-56	Transitional AT2	CSDE1
5.62181e-60	0.316863	0.252	0.467	1.89421e-55	Transitional AT2	BNIP3L
5.47306e-59	0.257068	0.14	0.284	1.84409e-54	Transitional AT2	CNOT7
9.17118e-59	0.29788	0.2	0.38	3.09014e-54	Transitional AT2	TMEM141
2.79365e-58	0.361621	0.823	0.892	9.41292e-54	Transitional AT2	SERF2
3.8428e-58	0.30514	0.188	0.359	1.29479e-53	Transitional AT2	GTF3C6
4.07158e-58	0.301048	0.165	0.323	1.37188e-53	Transitional AT2	SNRPN
7.55548e-57	0.273974	0.145	0.286	2.54574e-52	Transitional AT2	HSD17B4
1.89768e-56	0.627125	0.639	0.765	6.39403e-52	Transitional AT2	PFN1
1.2762e-55	1.30988	0.287	0.238	4.30002e-51	Transitional AT2	ZDHHC3
1.37353e-55	0.319592	0.765	0.865	4.62798e-51	Transitional AT2	RPL41
2.86336e-54	0.26273	0.337	0.59	9.6478e-50	Transitional AT2	RAN
3.00122e-54	0.342861	0.293	0.531	1.01123e-49	Transitional AT2	TCEA1
5.01919e-54	0.31302	0.274	0.494	1.69117e-49	Transitional AT2	TRAPPC1
5.72814e-54	0.349204	0.243	0.443	1.93004e-49	Transitional AT2	MAL2
1.54469e-53	0.2947	0.31	0.553	5.20468e-49	Transitional AT2	ARL6IP4
2.19059e-53	0.279378	0.218	0.394	7.38097e-49	Transitional AT2	PON2
3.36381e-53	0.308632	0.224	0.409	1.1334e-48	Transitional AT2	TMEM125
9.59897e-53	0.307134	0.166	0.317	3.23428e-48	Transitional AT2	ARL2
1.11292e-52	1.01212	0.47	0.527	3.74988e-48	Transitional AT2	RPL36A
5.12947e-52	0.616699	0.338	0.256	1.72832e-47	Transitional AT2	LAMP3
8.52188e-52	0.292017	0.181	0.336	2.87136e-47	Transitional AT2	HSBP1L1
2.94858e-51	0.297254	0.193	0.358	9.93496e-47	Transitional AT2	TIMM8B
7.57367e-51	0.309929	0.241	0.429	2.55187e-46	Transitional AT2	LMO3
7.85578e-51	0.258493	0.145	0.28	2.64693e-46	Transitional AT2	ABHD14B
8.08456e-51	0.280335	0.298	0.522	2.72401e-46	Transitional AT2	MRPL33
9.95569e-51	0.329046	0.147	0.284	3.35447e-46	Transitional AT2	COA4
1.15881e-50	0.811154	0.566	0.708	3.9045e-46	Transitional AT2	PCBP2
1.3944e-50	0.318929	0.199	0.368	4.6983e-46	Transitional AT2	NDUFA11
8.92182e-50	0.354843	0.187	0.348	3.00612e-45	Transitional AT2	RPS19BP1
6.51823e-49	0.287136	0.222	0.392	2.19625e-44	Transitional AT2	H1F0
2.53925e-48	0.324045	0.161	0.303	8.55573e-44	Transitional AT2	MRPL34
2.79574e-47	0.275948	0.151	0.285	9.41998e-43	Transitional AT2	PPP1CC
3.14261e-47	0.938601	0.385	0.365	1.05887e-42	Transitional AT2	SPTSSA
1.08117e-46	0.347717	0.251	0.447	3.64289e-42	Transitional AT2	ADIPOR1
2.60328e-46	0.342892	0.275	0.486	8.77151e-42	Transitional AT2	EIF3G
3.16646e-46	0.367466	0.173	0.319	1.06691e-41	Transitional AT2	ZNF593
8.91078e-46	0.677675	0.559	0.679	3.0024e-41	Transitional AT2	RPL23
1.57166e-45	0.354482	0.233	0.416	5.29555e-41	Transitional AT2	MRPS36
1.69578e-45	0.297328	0.168	0.309	5.71375e-41	Transitional AT2	SLC25A39
2.54189e-45	0.29802	0.234	0.41	8.56466e-41	Transitional AT2	BTG3
7.70924e-45	0.519114	0.636	0.769	2.59755e-40	Transitional AT2	RPS11
5.09256e-44	0.302305	0.166	0.304	1.71589e-39	Transitional AT2	ECHDC1
7.8542e-43	0.289863	0.179	0.32	2.64639e-38	Transitional AT2	ARPC5
9.18187e-43	0.321577	0.167	0.303	3.09374e-38	Transitional AT2	FAM200B
1.39075e-42	0.322852	0.264	0.447	4.68601e-38	Transitional AT2	MLPH
1.42512e-42	0.382411	0.241	0.425	4.8018e-38	Transitional AT2	TOMM5
3.55656e-42	0.319048	0.313	0.537	1.19835e-37	Transitional AT2	GLTSCR2
1.15924e-41	0.739591	0.28	0.219	3.90596e-37	Transitional AT2	ALPL
1.50606e-41	0.984899	0.354	0.333	5.07451e-37	Transitional AT2	MBIP
6.66656e-41	0.289181	0.236	0.402	2.24623e-36	Transitional AT2	SELM
1.43985e-40	0.506641	0.639	0.773	4.85143e-36	Transitional AT2	RPL38
1.64223e-40	0.289948	0.138	0.253	5.53335e-36	Transitional AT2	PTPN1
1.85625e-40	0.285663	0.148	0.268	6.25446e-36	Transitional AT2	CD302
3.29945e-40	0.279523	0.137	0.252	1.11172e-35	Transitional AT2	NUDT16
3.52171e-40	0.383995	0.308	0.532	1.1866e-35	Transitional AT2	LAMTOR5
6.64524e-40	0.845464	0.47	0.504	2.23905e-35	Transitional AT2	AK1
8.18665e-40	0.394247	0.226	0.396	2.75841e-35	Transitional AT2	CMPK1
1.23383e-39	0.564454	0.61	0.749	4.15726e-35	Transitional AT2	TMA7
1.39005e-39	0.372402	0.216	0.378	4.68363e-35	Transitional AT2	POLR2K
1.69634e-39	0.371009	0.226	0.393	5.71564e-35	Transitional AT2	RHEB
5.30473e-39	0.788518	0.546	0.661	1.78738e-34	Transitional AT2	GPX1
3.47378e-37	0.514243	0.667	0.75	1.17045e-32	Transitional AT2	S100A10
3.58261e-37	0.643487	0.597	0.734	1.20712e-32	Transitional AT2	POLR2L
3.86517e-37	0.376976	0.179	0.314	1.30233e-32	Transitional AT2	BOLA3
2.26377e-36	0.296239	0.146	0.26	7.62754e-32	Transitional AT2	TCEAL8
4.93518e-36	0.299126	0.145	0.258	1.66286e-31	Transitional AT2	RABGGTB
5.95313e-36	0.393744	0.157	0.278	2.00585e-31	Transitional AT2	SARS
9.29135e-35	0.476262	0.278	0.462	3.13063e-30	Transitional AT2	TXNIP
9.2932e-35	0.368386	0.151	0.267	3.13125e-30	Transitional AT2	KXD1
1.63493e-34	0.38097	0.231	0.393	5.50874e-30	Transitional AT2	FAAP20
4.83415e-34	0.340405	0.2	0.334	1.62882e-29	Transitional AT2	MAOA
1.42498e-33	0.932602	0.464	0.542	4.80132e-29	Transitional AT2	ARPC2
1.94857e-33	0.383012	0.167	0.29	6.56552e-29	Transitional AT2	FDX1
1.95283e-33	0.366905	0.178	0.306	6.57988e-29	Transitional AT2	SNX5
2.28425e-33	0.424435	0.177	0.305	7.69655e-29	Transitional AT2	COX20
2.37627e-33	0.403057	0.266	0.45	8.00659e-29	Transitional AT2	RNF7
3.04677e-33	0.71849	0.529	0.643	1.02658e-28	Transitional AT2	SLC25A6
3.28798e-33	0.416914	0.148	0.26	1.10785e-28	Transitional AT2	PRR15L
1.35527e-32	0.388368	0.246	0.413	4.56646e-28	Transitional AT2	DDT
2.3008e-32	0.314111	0.335	0.555	7.75231e-28	Transitional AT2	C19orf53
4.20433e-32	0.340963	0.283	0.464	1.41661e-27	Transitional AT2	BLVRB
7.70944e-32	0.433665	0.238	0.397	2.59762e-27	Transitional AT2	TPM1
9.23645e-32	0.363185	0.17	0.29	3.11213e-27	Transitional AT2	VTI1B
2.59382e-31	0.337387	0.176	0.298	8.73963e-27	Transitional AT2	BEX4
3.13903e-31	0.396497	0.18	0.305	1.05767e-26	Transitional AT2	HYI
5.99848e-31	0.318662	0.337	0.55	2.02113e-26	Transitional AT2	SNX3
6.38011e-31	0.630883	0.582	0.733	2.14971e-26	Transitional AT2	HNRNPA1
7.43451e-31	0.500093	0.695	0.808	2.50499e-26	Transitional AT2	SEPW1
8.79148e-31	0.392247	0.182	0.308	2.9622e-26	Transitional AT2	PNRC2
3.56853e-30	0.349187	0.31	0.51	1.20238e-25	Transitional AT2	APRT
4.02854e-30	0.371264	0.169	0.285	1.35738e-25	Transitional AT2	GTF3A
4.2907e-30	0.406346	0.198	0.332	1.44571e-25	Transitional AT2	PPCS
6.23214e-30	0.411398	0.286	0.476	2.09986e-25	Transitional AT2	NOP10
1.0446e-29	0.383572	0.188	0.315	3.51968e-25	Transitional AT2	OXA1L
2.59443e-29	0.285758	0.172	0.281	8.74168e-25	Transitional AT2	SDR16C5
4.6069e-29	0.425414	0.183	0.307	1.55225e-24	Transitional AT2	RNF11
8.59753e-29	0.368917	0.172	0.286	2.89685e-24	Transitional AT2	KIF22
1.33466e-28	0.289265	0.192	0.311	4.49702e-24	Transitional AT2	CNN2
7.28984e-28	0.370371	0.237	0.381	2.45624e-23	Transitional AT2	PTMS
7.38694e-28	0.380804	0.237	0.377	2.48895e-23	Transitional AT2	TSC22D3
7.60284e-28	0.523876	0.579	0.728	2.5617e-23	Transitional AT2	UQCRB
9.30077e-28	0.997591	0.349	0.36	3.1338e-23	Transitional AT2	FGGY
1.29695e-27	0.474005	0.242	0.399	4.36994e-23	Transitional AT2	PRELID1
3.56524e-27	0.290978	0.742	0.849	1.20127e-22	Transitional AT2	RPS21
3.97904e-27	0.489903	0.264	0.435	1.3407e-22	Transitional AT2	PYURF
4.47987e-27	0.425598	0.258	0.423	1.50945e-22	Transitional AT2	LAMTOR1
5.30938e-27	0.455523	0.642	0.742	1.78894e-22	Transitional AT2	IFITM3
5.32268e-26	0.491842	0.245	0.404	1.79342e-21	Transitional AT2	ACP1
8.10831e-26	0.303003	0.312	0.497	2.73201e-21	Transitional AT2	SNHG8
9.26959e-26	0.255707	0.391	0.617	3.1233e-21	Transitional AT2	PRDX6
1.90792e-25	0.475286	0.295	0.484	6.42854e-21	Transitional AT2	COX7A2L
2.87009e-25	0.42154	0.207	0.335	9.67047e-21	Transitional AT2	PCNP
3.48898e-25	0.40512	0.241	0.388	1.17558e-20	Transitional AT2	RBPMS
3.90935e-25	0.450839	0.221	0.358	1.31722e-20	Transitional AT2	NAPA
3.70971e-24	0.856643	0.383	0.406	1.24995e-19	Transitional AT2	DCXR
3.76329e-24	0.461763	0.266	0.414	1.268e-19	Transitional AT2	CITED2
8.66259e-24	0.365813	0.312	0.495	2.91877e-19	Transitional AT2	SSR2
2.24261e-23	0.444903	0.21	0.336	7.55625e-19	Transitional AT2	RSL1D1
6.53439e-23	0.364228	0.164	0.261	2.2017e-18	Transitional AT2	SLC40A1
2.77618e-22	0.444808	0.257	0.408	9.35405e-18	Transitional AT2	SSR3
3.11869e-22	0.547781	0.266	0.429	1.05081e-17	Transitional AT2	UBE2D2
7.75338e-22	0.480047	0.247	0.395	2.61242e-17	Transitional AT2	RSL24D1
3.38715e-21	0.497652	0.23	0.367	1.14127e-16	Transitional AT2	GLO1
5.97309e-21	0.361406	0.38	0.6	2.01257e-16	Transitional AT2	CNBP
6.39191e-21	0.409826	0.349	0.546	2.15369e-16	Transitional AT2	PNRC1
3.07289e-20	0.462578	0.31	0.494	1.03538e-15	Transitional AT2	SEC11A
3.87603e-19	0.478295	0.186	0.29	1.30599e-14	Transitional AT2	EIF2S3
7.40505e-18	0.305789	0.667	0.804	2.49506e-13	Transitional AT2	COX7C
1.7524e-17	0.259924	0.395	0.563	5.90455e-13	Transitional AT2	CEBPD
2.00462e-17	0.719776	0.422	0.461	6.75437e-13	Transitional AT2	SEPP1
2.39323e-17	0.36627	0.173	0.262	8.06374e-13	Transitional AT2	POLD4
3.55351e-17	0.506274	0.325	0.511	1.19732e-12	Transitional AT2	EIF4B
5.97599e-17	0.777985	0.341	0.347	2.01355e-12	Transitional AT2	MALL
1.72678e-16	0.463643	0.169	0.258	5.81822e-12	Transitional AT2	POLR2C
3.47649e-16	0.491187	0.179	0.275	1.17137e-11	Transitional AT2	DAP
4.48764e-16	0.584595	0.235	0.362	1.51207e-11	Transitional AT2	ARL5A
6.20485e-16	0.417145	0.596	0.751	2.09066e-11	Transitional AT2	BTF3
1.95721e-15	0.327599	0.408	0.619	6.59463e-11	Transitional AT2	C4orf3
3.75621e-15	0.693974	0.381	0.412	1.26562e-10	Transitional AT2	NGFRAP1
2.1506e-14	0.749662	0.394	0.432	7.24623e-10	Transitional AT2	NKX2-1
6.83797e-14	0.45215	0.359	0.556	2.30399e-09	Transitional AT2	EIF3F
7.34352e-14	0.895071	0.405	0.484	2.47432e-09	Transitional AT2	BRI3
1.19521e-13	0.599848	0.539	0.696	4.02714e-09	Transitional AT2	NPM1
1.86311e-13	0.261533	0.313	0.264	6.27756e-09	Transitional AT2	SFTPD
3.79741e-13	0.596692	0.56	0.723	1.2795e-08	Transitional AT2	GNG5
4.43561e-13	0.571193	0.476	0.547	1.49453e-08	Transitional AT2	IFITM2
4.67427e-13	0.548682	0.326	0.505	1.57495e-08	Transitional AT2	SSU72
2.54681e-12	0.628538	0.258	0.243	8.58122e-08	Transitional AT2	DRAM1
3.49169e-12	0.484064	0.198	0.291	1.17649e-07	Transitional AT2	STRA13
3.71739e-12	0.525593	0.343	0.531	1.25254e-07	Transitional AT2	ISCU
6.51584e-12	0.72429	0.489	0.644	2.19545e-07	Transitional AT2	CCNI
7.9866e-12	0.494671	0.337	0.505	2.69101e-07	Transitional AT2	FAM177A1
9.33366e-12	0.529855	0.213	0.311	3.14488e-07	Transitional AT2	CHP1
3.13669e-11	0.538941	0.297	0.452	1.05688e-06	Transitional AT2	C1orf43
4.72844e-11	0.841437	0.371	0.44	1.5932e-06	Transitional AT2	EIF3H
5.96684e-11	0.452746	0.354	0.516	2.01047e-06	Transitional AT2	SELENBP1
1.272e-10	0.937804	0.315	0.351	4.28588e-06	Transitional AT2	TMEM243
4.68328e-10	0.85008	0.3	0.437	1.57798e-05	Transitional AT2	SOD2
7.60362e-10	0.28241	0.462	0.688	2.56196e-05	Transitional AT2	EDF1
7.67067e-10	0.536215	0.231	0.338	2.58456e-05	Transitional AT2	ANAPC13
7.92429e-10	0.532913	0.347	0.512	2.67001e-05	Transitional AT2	PTP4A1
8.70061e-10	0.471317	0.192	0.274	2.93158e-05	Transitional AT2	SUMO3
1.93951e-09	0.549088	0.345	0.523	6.53499e-05	Transitional AT2	COX14
3.20807e-09	0.628388	0.268	0.392	0.000108093	Transitional AT2	EIF5A
5.94428e-09	0.591185	0.217	0.311	0.000200286	Transitional AT2	GNG10
1.57487e-08	0.738209	0.383	0.452	0.000530638	Transitional AT2	RBM3
2.40769e-08	0.572296	0.318	0.471	0.000811248	Transitional AT2	POLR1D
3.21507e-08	0.486646	0.237	0.331	0.00108329	Transitional AT2	LTA4H
3.31111e-08	0.576681	0.329	0.492	0.00111565	Transitional AT2	ENSA
3.54201e-08	0.429785	0.549	0.713	0.00119344	Transitional AT2	RPL27A
4.32152e-08	0.57646	0.198	0.277	0.00145609	Transitional AT2	DESI2
5.1276e-08	0.658086	0.296	0.305	0.00172769	Transitional AT2	SFTA1P
2.47029e-07	0.326866	0.198	0.26	0.0083234	Transitional AT2	SFN
3.70307e-07	0.533278	0.188	0.262	0.0124771	Transitional AT2	EIF2A
1.79687e-06	0.594946	0.301	0.44	0.0605437	Transitional AT2	ARPC1A
2.36104e-06	0.599983	0.253	0.356	0.079553	Transitional AT2	RWDD1
2.60265e-06	0.391215	0.563	0.735	0.0876938	Transitional AT2	TOMM7
3.23738e-06	0.513388	0.276	0.275	0.10908	Transitional AT2	C4BPA
3.67233e-06	0.541524	0.534	0.712	0.123736	Transitional AT2	PABPC1
4.19372e-06	0.659971	0.416	0.518	0.141303	Transitional AT2	PPA1
4.98206e-06	0.577503	0.199	0.271	0.167865	Transitional AT2	AMD1
7.71638e-06	0.407211	0.203	0.269	0.259996	Transitional AT2	ASS1
1.45764e-05	0.653586	0.275	0.395	0.491139	Transitional AT2	SH3YL1
1.52401e-05	0.581976	0.313	0.445	0.513501	Transitional AT2	TXNDC17
1.65738e-05	0.456275	0.293	0.288	0.558436	Transitional AT2	LPCAT1
1.96199e-05	0.538924	0.191	0.258	0.661073	Transitional AT2	RAP1A
2.25627e-05	0.506744	0.375	0.552	0.760227	Transitional AT2	PCBD1
2.31121e-05	0.446048	0.302	0.397	0.778741	Transitional AT2	ID1
3.7299e-05	0.538118	0.285	0.291	1	Transitional AT2	C8orf4
7.72503e-05	0.56633	0.224	0.306	1	Transitional AT2	MRPS15
0.000333159	0.313289	0.453	0.646	1	Transitional AT2	NME2
0.000346491	0.487867	0.402	0.58	1	Transitional AT2	ZFAS1
0.000433366	0.463447	0.399	0.57	1	Transitional AT2	C12orf57
0.000819447	0.403371	0.466	0.674	1	Transitional AT2	ATP6V1G1
0.00083426	0.353193	0.463	0.666	1	Transitional AT2	USMG5
0.00140278	0.772122	0.395	0.507	1	Transitional AT2	MRPL14
0.00150514	0.665134	0.253	0.346	1	Transitional AT2	SPG21
0.00178406	0.603545	0.366	0.518	1	Transitional AT2	TKT
0.00254429	0.341395	0.491	0.704	1	Transitional AT2	RHOA
0.00373423	0.547012	0.238	0.311	1	Transitional AT2	MPST
0.00450575	0.262379	0.614	0.765	1	Transitional AT2	GABARAP
0.00536873	0.481982	0.453	0.658	1	Transitional AT2	SEC61B
0.00621515	0.593016	0.197	0.255	1	Transitional AT2	UBE2V1
0	4.18768	0.883	0.078	0	AT2	PGC
0	3.96652	0.998	0.505	0	AT2	SFTPC
0	3.95914	0.986	0.298	0	AT2	SFTPA2
0	3.71617	0.986	0.327	0	AT2	SFTPA1
0	3.30397	0.996	0.254	0	AT2	NAPSA
0	2.88527	0.958	0.111	0	AT2	SFTPD
0	2.61356	0.923	0.087	0	AT2	LRRK2
0	2.49142	0.908	0.117	0	AT2	LAMP3
0	2.4623	1	0.549	0	AT2	SFTPB
0	2.36663	0.878	0.065	0	AT2	ABCA3
0	2.24093	0.928	0.143	0	AT2	LPCAT1
0	2.19445	0.642	0.151	0	AT2	CXCL2
0	2.15718	0.81	0.069	0	AT2	SCD
0	2.14609	0.978	0.594	0	AT2	CTSH
0	2.00869	0.989	0.623	0	AT2	SLC34A2
0	1.95091	0.808	0.132	0	AT2	FASN
0	1.89604	0.658	0.042	0	AT2	PLA2G1B
0	1.87852	0.811	0.085	0	AT2	PEBP4
0	1.75849	0.803	0.093	0	AT2	ALPL
0	1.72884	0.938	0.488	0	AT2	SERPINA1
0	1.714	0.854	0.391	0	AT2	NFKBIA
0	1.70229	0.734	0.091	0	AT2	MFSD2A
0	1.69676	0.986	0.747	0	AT2	NPC2
0	1.68588	0.436	0.049	0	AT2	DMBT1
0	1.67169	0.579	0.019	0	AT2	HHIP
0	1.67165	0.699	0.077	0	AT2	AQP1
0	1.66359	0.978	0.571	0	AT2	MUC1
0	1.6599	0.953	0.323	0	AT2	SFTA2
0	1.65406	0.573	0.02	0	AT2	TTN
0	1.65175	0.746	0.149	0	AT2	WIF1
0	1.64093	0.722	0.026	0	AT2	CSF3R
0	1.63543	0.828	0.283	0	AT2	FABP5
0	1.60642	0.792	0.069	0	AT2	CLDN18
0	1.5949	0.814	0.115	0	AT2	DRAM1
0	1.5818	0.567	0.03	0	AT2	C11orf96
0	1.54053	0.854	0.304	0	AT2	AKAP13
0	1.53447	0.806	0.155	0	AT2	C4BPA
0	1.5269	0.662	0.034	0	AT2	ALOX15B
0	1.52659	0.696	0.12	0	AT2	SOD3
0	1.52173	0.711	0.039	0	AT2	CACNA2D2
0	1.49991	0.887	0.473	0	AT2	CEBPD
0	1.47058	0.857	0.207	0	AT2	C3
0	1.45388	0.797	0.099	0	AT2	SLC22A31
0	1.44631	0.617	0.182	0	AT2	AREG
0	1.44373	0.807	0.1	0	AT2	SLC39A8
0	1.40517	0.533	0.132	0	AT2	DUSP6
0	1.3335	0.678	0.207	0	AT2	TFPI
0	1.33132	0.611	0.036	0	AT2	CA2
0	1.31935	0.684	0.215	0	AT2	ICAM1
0	1.31342	0.859	0.367	0	AT2	SEPP1
0	1.30981	0.719	0.166	0	AT2	LDLR
0	1.30023	0.831	0.323	0	AT2	PLD3
0	1.29039	0.691	0.176	0	AT2	SDR16C5
0	1.28039	0.808	0.239	0	AT2	ADGRF5
0	1.27866	0.714	0.093	0	AT2	DLC1
0	1.27693	0.831	0.237	0	AT2	MALL
0	1.25895	0.481	0.055	0	AT2	SLC6A14
0	1.25345	0.483	0.09	0	AT2	NNMT
0	1.24298	0.373	0.028	0	AT2	CHI3L1
0	1.24044	0.607	0.029	0	AT2	ZNF385B
0	1.23609	0.654	0.059	0	AT2	C2
0	1.23396	0.983	0.745	0	AT2	NEAT1
0	1.22962	0.716	0.268	0	AT2	MID1IP1
0	1.21069	0.575	0.052	0	AT2	ROS1
0	1.19936	0.685	0.212	0	AT2	MSMO1
0	1.18912	0.68	0.324	0	AT2	TACC2
0	1.1885	0.492	0.105	0	AT2	FMO5
0	1.18764	0.713	0.194	0	AT2	C8orf4
0	1.18683	0.766	0.155	0	AT2	CD44
0	1.17389	0.73	0.14	0	AT2	CPM
0	1.17031	0.896	0.467	0	AT2	DHCR24
0	1.16893	0.664	0.099	0	AT2	ATP11A
0	1.1681	0.837	0.293	0	AT2	C16orf89
0	1.16395	0.885	0.497	0	AT2	SDC4
0	1.15536	0.563	0.075	0	AT2	ACSL4
0	1.11683	0.749	0.352	0	AT2	SOD2
0	1.11337	0.883	0.584	0	AT2	DBI
0	1.09748	0.562	0.031	0	AT2	NRGN
0	1.09516	0.74	0.328	0	AT2	DCXR
0	1.08772	0.674	0.126	0	AT2	ITGB6
0	1.08206	0.567	0.123	0	AT2	INSIG1
0	1.07303	0.82	0.344	0	AT2	MLPH
0	1.07277	0.837	0.427	0	AT2	SELENBP1
0	1.07272	0.61	0.065	0	AT2	PARM1
0	1.06384	0.739	0.142	0	AT2	SUSD2
0	1.04417	0.923	0.635	0	AT2	MGST1
0	1.04079	0.882	0.371	0	AT2	SFTA3
0	1.03717	0.687	0.183	0	AT2	LGMN
0	1.03301	0.503	0.032	0	AT2	CRTAC1
0	1.02409	0.515	0.131	0	AT2	HMGCS1
0	1.02032	0.606	0.093	0	AT2	RHOBTB2
0	1.00018	0.629	0.258	0	AT2	FOSB
0	0.997996	0.826	0.428	0	AT2	AK1
0	0.9946	0.597	0.248	0	AT2	NFKBIZ
0	0.993987	0.544	0.051	0	AT2	HSD17B6
0	0.984648	0.404	0.008	0	AT2	CCDC141
0	0.972446	0.509	0.023	0	AT2	P3H2
0	0.97047	0.703	0.237	0	AT2	MAOA
0	0.964961	0.51	0.039	0	AT2	ETV1
0	0.960992	0.683	0.241	0	AT2	NR4A1
0	0.957041	0.696	0.335	0	AT2	CITED2
0	0.934515	0.429	0.047	0	AT2	RGS16
0	0.927668	0.623	0.1	0	AT2	CADM1
0	0.926927	0.75	0.28	0	AT2	SPTSSA
0	0.925876	0.779	0.409	0	AT2	BRI3
0	0.924371	0.889	0.556	0	AT2	ATP1A1
0	0.91883	0.453	0.031	0	AT2	LL22NC03-N95F10.1
0	0.918678	0.512	0.053	0	AT2	GKN2
0	0.917734	0.413	0.014	0	AT2	LPL
0	0.912352	0.706	0.311	0	AT2	AGPAT2
0	0.910402	0.644	0.202	0	AT2	PTPN13
0	0.90891	0.646	0.187	0	AT2	F3
0	0.90754	0.472	0.017	0	AT2	PLA2G4F
0	0.906486	0.358	0.021	0	AT2	BMP1
0	0.905377	0.49	0.112	0	AT2	CYP51A1
0	0.90223	0.518	0.061	0	AT2	SNX30
0	0.900925	0.796	0.308	0	AT2	S100A14
0	0.898027	0.93	0.408	0	AT2	HOPX
0	0.889451	0.796	0.448	0	AT2	JUND
0	0.888924	0.571	0.118	0	AT2	ACSL1
0	0.88368	0.745	0.241	0	AT2	MBIP
0	0.879395	0.826	0.408	0	AT2	RNF145
0	0.876075	0.504	0.088	0	AT2	CKS2
0	0.875808	0.649	0.146	0	AT2	MSN
0	0.869096	0.877	0.517	0	AT2	JUN
0	0.86712	0.605	0.227	0	AT2	STEAP4
0	0.85935	0.904	0.533	0	AT2	WSB1
0	0.858997	0.41	0.017	0	AT2	CD36
0	0.856914	0.503	0.077	0	AT2	SNX25
0	0.853885	0.969	0.435	0	AT2	RNASE1
0	0.853805	0.51	0.157	0	AT2	TRIB1
0	0.848489	0.705	0.266	0	AT2	TMEM243
0	0.842848	0.367	0.02	0	AT2	BMP2
0	0.840712	0.553	0.186	0	AT2	FLRT3
0	0.840238	0.692	0.25	0	AT2	MTUS1
0	0.826637	0.402	0.085	0	AT2	PEG10
0	0.82638	0.765	0.501	0	AT2	KLF6
0	0.821587	0.565	0.094	0	AT2	VEPH1
0	0.821149	0.993	0.829	0	AT2	MALAT1
0	0.816383	0.58	0.183	0	AT2	IDI1
0	0.812595	0.867	0.538	0	AT2	ASAH1
0	0.80991	0.481	0.066	0	AT2	NPC1
0	0.809668	0.283	0.03	0	AT2	RND1
0	0.809194	0.574	0.353	0	AT2	HSPA1B
0	0.806083	0.646	0.302	0	AT2	TSC22D3
0	0.805718	0.42	0.062	0	AT2	SLC27A3
0	0.804814	0.292	0.035	0	AT2	GEM
0	0.804641	0.588	0.156	0	AT2	TMEM41B
0	0.802874	0.412	0.009	0	AT2	LGI3
0	0.798929	0.878	0.565	0	AT2	ZFP36
0	0.797922	0.664	0.399	0	AT2	DNAJB1
0	0.797497	0.715	0.322	0	AT2	DUOX1
0	0.796673	0.446	0.045	0	AT2	ETV5
0	0.795199	0.578	0.114	0	AT2	TACC1
0	0.794304	0.535	0.073	0	AT2	KCNJ15
0	0.791176	0.518	0.117	0	AT2	AHCYL2
0	0.788968	0.515	0.082	0	AT2	CREB3L1
0	0.788515	0.449	0.024	0	AT2	TMEM163
0	0.78846	0.947	0.695	0	AT2	CD63
0	0.788257	0.41	0.049	0	AT2	FADS1
0	0.784563	0.706	0.268	0	AT2	ASPH
0	0.783942	0.441	0.042	0	AT2	RASGRF1
0	0.783624	0.525	0.134	0	AT2	MACROD2
0	0.783224	0.825	0.418	0	AT2	HLA-DPA1
0	0.781144	0.638	0.431	0	AT2	HSPA1A
0	0.779451	0.817	0.341	0	AT2	NKX2-1
0	0.775575	0.749	0.316	0	AT2	HLA-DRB5
0	0.775219	0.402	0.021	0	AT2	KIAA1324L
0	0.764353	0.6	0.144	0	AT2	FBP1
0	0.761237	0.535	0.121	0	AT2	ITPR3
0	0.759026	0.905	0.548	0	AT2	APLP2
0	0.75641	0.352	0.013	0	AT2	CPB2
0	0.755731	0.603	0.18	0	AT2	CD302
0	0.755324	0.987	0.833	0	AT2	SLPI
0	0.747575	0.46	0.083	0	AT2	TMEM97
0	0.738877	0.52	0.11	0	AT2	GLS
0	0.736399	0.303	0.015	0	AT2	SPRY4
0	0.72874	0.776	0.321	0	AT2	HLA-DPB1
0	0.728423	0.658	0.257	0	AT2	QSOX1
0	0.725978	0.599	0.195	0	AT2	SPAG9
0	0.725226	0.667	0.277	0	AT2	EGR1
0	0.725013	0.42	0.068	0	AT2	TFCP2L1
0	0.724879	0.714	0.388	0	AT2	BLVRB
0	0.724637	0.553	0.205	0	AT2	NAMPT
0	0.722575	0.541	0.197	0	AT2	TMEM245
0	0.720442	0.67	0.289	0	AT2	FGGY
0	0.71158	0.845	0.584	0	AT2	SLC25A5
0	0.71095	0.691	0.307	0	AT2	TMEM87A
0	0.710291	0.893	0.608	0	AT2	SQSTM1
0	0.706456	0.294	0.023	0	AT2	CHI3L2
0	0.70402	0.921	0.548	0	AT2	CXCL17
0	0.702846	0.68	0.371	0	AT2	SECISBP2L
0	0.695399	0.743	0.402	0	AT2	BTG1
0	0.693586	0.571	0.258	0	AT2	FDPS
0	0.693356	0.308	0.017	0	AT2	SCTR
0	0.692075	0.611	0.198	0	AT2	HSD17B4
0	0.690099	0.379	0.033	0	AT2	SLCO4C1
0	0.689371	0.79	0.478	0	AT2	ARPC2
0	0.682684	0.513	0.131	0	AT2	FNIP2
0	0.680512	0.614	0.409	0	AT2	TXNIP
0	0.679926	0.554	0.222	0	AT2	SNHG7
0	0.677886	0.577	0.251	0	AT2	C14orf1
0	0.676806	0.458	0.089	0	AT2	PXMP4
0	0.668909	0.522	0.12	0	AT2	GSTA4
0	0.668521	0.777	0.444	0	AT2	TKT
0	0.665068	0.631	0.229	0	AT2	CHP1
0	0.664248	0.564	0.23	0	AT2	ERRFI1
0	0.663183	0.6	0.199	0	AT2	TGFBR2
0	0.658833	0.391	0.048	0	AT2	FHDC1
0	0.658434	0.654	0.323	0	AT2	TOP1
0	0.650951	0.725	0.395	0	AT2	IER2
0	0.649504	0.74	0.482	0	AT2	PNRC1
0	0.647472	0.396	0.052	0	AT2	CEBPA
0	0.642709	0.534	0.183	0	AT2	DUOXA1
0	0.642165	0.471	0.079	0	AT2	NPNT
0	0.640415	0.581	0.234	0	AT2	DHRS7
0	0.638837	0.695	0.365	0	AT2	MCL1
0	0.637134	0.701	0.388	0	AT2	RBM3
0	0.635828	0.389	0.051	0	AT2	TMEM164
0	0.634264	0.406	0.063	0	AT2	ATP8A1
0	0.633159	0.424	0.044	0	AT2	PID1
0	0.633138	0.509	0.144	0	AT2	RPS6KA2
0	0.629377	0.83	0.501	0	AT2	ENO1
0	0.629196	0.377	0.017	0	AT2	ESAM
0	0.627513	0.679	0.311	0	AT2	PON2
0	0.625441	0.734	0.337	0	AT2	LDHA
0	0.623661	0.338	0.028	0	AT2	BCAT1
0	0.621466	0.486	0.096	0	AT2	CYBRD1
0	0.620832	0.529	0.109	0	AT2	TSPAN4
0	0.616617	0.512	0.149	0	AT2	TMEM63B
0	0.615242	0.49	0.16	0	AT2	HIF1A
0	0.614722	0.495	0.12	0	AT2	COBLL1
0	0.614313	0.428	0.137	0	AT2	ID4
0	0.613884	0.391	0.049	0	AT2	ACADL
0	0.613407	0.347	0.024	0	AT2	DPP4
0	0.613143	0.338	0.01	0	AT2	COLEC12
0	0.609408	0.297	0.012	0	AT2	SLC26A9
0	0.609279	0.57	0.147	0	AT2	PRSS8
0	0.607643	0.449	0.144	0	AT2	NUP58
0	0.602898	0.342	0.047	0	AT2	PLIN2
0	0.602716	0.454	0.105	0	AT2	ACSS2
0	0.602426	0.385	0.019	0	AT2	HPN
0	0.602248	0.438	0.115	0	AT2	WWC3
0	0.601271	0.429	0.195	0	AT2	REL
0	0.597964	0.998	0.944	0	AT2	FTL
0	0.597744	0.412	0.078	0	AT2	MEGF9
0	0.597564	0.359	0.022	0	AT2	ACOXL
0	0.596695	0.415	0.094	0	AT2	TMEM41A
0	0.595449	0.441	0.116	0	AT2	FRMD4B
0	0.593322	0.654	0.342	0	AT2	HERPUD1
0	0.59327	0.516	0.18	0	AT2	ZDHHC3
0	0.590309	0.498	0.181	0	AT2	CREG1
0	0.589486	0.437	0.086	0	AT2	FAM20A
0	0.588562	0.656	0.304	0	AT2	HLA-DQB1
0	0.588072	0.988	0.826	0	AT2	CD74
0	0.587362	0.443	0.114	0	AT2	DPYSL2
0	0.587147	0.382	0.039	0	AT2	SLC22A3
0	0.585415	0.561	0.217	0	AT2	TMPRSS2
0	0.584607	0.256	0.019	0	AT2	PCDH9
0	0.583986	0.333	0.04	0	AT2	GALNT10
0	0.583079	0.354	0.074	0	AT2	TANC2
0	0.581318	0.638	0.322	0	AT2	JAK1
0	0.580946	0.39	0.07	0	AT2	PFKFB2
0	0.580738	0.395	0.083	0	AT2	AC007325.2
0	0.58065	0.479	0.148	0	AT2	NEU1
0	0.577197	0.528	0.14	0	AT2	C1orf21
0	0.575185	0.503	0.116	0	AT2	MMP28
0	0.57458	0.373	0.065	0	AT2	SEMA4A
0	0.571564	0.295	0.137	0	AT2	AP000769.1
0	0.569943	0.709	0.372	0	AT2	CAT
0	0.568406	0.558	0.169	0	AT2	CELF2
0	0.566293	0.462	0.18	0	AT2	TIPARP
0	0.56423	0.395	0.077	0	AT2	KLF13
0	0.563392	0.368	0.023	0	AT2	HHIP-AS1
0	0.562988	0.578	0.224	0	AT2	BHLHE40
0	0.562086	0.591	0.147	0	AT2	AQP4
0	0.561634	0.565	0.204	0	AT2	DESI2
0	0.560843	0.681	0.329	0	AT2	TMEM125
0	0.558109	0.386	0.052	0	AT2	PON3
0	0.5536	0.484	0.151	0	AT2	ITSN2
0	0.550768	0.347	0.044	0	AT2	DHCR7
0	0.549282	0.484	0.156	0	AT2	UNC13B
0	0.548436	0.412	0.109	0	AT2	MCCC1
0	0.542668	0.526	0.203	0	AT2	PDE4D
0	0.54214	0.364	0.078	0	AT2	PIGA
0	0.541203	0.535	0.1	0	AT2	HPCAL1
0	0.540862	0.458	0.121	0	AT2	EPDR1
0	0.540111	0.887	0.559	0	AT2	HLA-DRB1
0	0.539408	0.45	0.19	0	AT2	SOCS3
0	0.538333	0.735	0.435	0	AT2	FAM177A1
0	0.538044	0.293	0.032	0	AT2	LGALSL
0	0.537863	0.364	0.044	0	AT2	RP11-259K15.2
0	0.535718	0.729	0.369	0	AT2	MBNL1
0	0.534699	0.298	0.018	0	AT2	AC079630.4
0	0.533505	0.547	0.227	0	AT2	NFIX
0	0.53298	0.532	0.192	0	AT2	SFN
0	0.531932	0.907	0.608	0	AT2	HLA-DRA
0	0.530592	0.298	0.024	0	AT2	ESYT3
0	0.529844	0.485	0.195	0	AT2	ODC1
0	0.529322	0.388	0.102	0	AT2	ACAT2
0	0.526598	0.32	0.032	0	AT2	USP13
0	0.526459	0.782	0.461	0	AT2	P4HB
0	0.523144	0.592	0.24	0	AT2	MPST
0	0.522748	0.435	0.162	0	AT2	PHLDA2
0	0.520524	0.409	0.087	0	AT2	PIP5K1B
0	0.520157	0.397	0.117	0	AT2	SMC4
0	0.517215	0.568	0.246	0	AT2	FAM129B
0	0.51631	0.764	0.448	0	AT2	JUNB
0	0.516102	0.631	0.253	0	AT2	LTA4H
0	0.51356	0.825	0.562	0	AT2	ATP6V0E1
0	0.513454	0.358	0.044	0	AT2	RFTN1
0	0.512927	0.415	0.093	0	AT2	TAOK3
0	0.512424	0.648	0.339	0	AT2	CCNL1
0	0.510147	0.767	0.46	0	AT2	LMNA
0	0.507386	0.43	0.086	0	AT2	CDC42EP1
0	0.505031	0.437	0.168	0	AT2	NTN4
0	0.503404	0.38	0.058	0	AT2	CISH
0	0.502676	0.329	0.028	0	AT2	B3GNT8
0	0.500442	0.477	0.161	0	AT2	BFAR
0	0.49902	0.341	0.09	0	AT2	TSPYL2
0	0.498775	0.339	0.041	0	AT2	CGNL1
0	0.498443	0.452	0.14	0	AT2	CAPN8
0	0.497084	0.365	0.033	0	AT2	GOLT1A
0	0.496658	0.719	0.34	0	AT2	NGFRAP1
0	0.494979	0.624	0.284	0	AT2	NAPA
0	0.494841	0.348	0.068	0	AT2	ATP6V0A1
0	0.49391	0.772	0.436	0	AT2	PTP4A1
0	0.493402	0.313	0.034	0	AT2	PPP1R1B
0	0.492569	0.622	0.305	0	AT2	ETS2
0	0.491753	0.503	0.185	0	AT2	PTPN1
0	0.489741	0.558	0.238	0	AT2	MYO1B
0	0.486738	0.277	0.038	0	AT2	HMOX1
0	0.486591	0.276	0.082	0	AT2	NR1D1
0	0.485239	0.424	0.135	0	AT2	EBP
0	0.4844	0.317	0.044	0	AT2	TNIK
0	0.484074	0.591	0.32	0	AT2	SMARCA5
0	0.481076	0.569	0.296	0	AT2	BTG2
0	0.477687	0.322	0.041	0	AT2	PDZD2
0	0.477116	0.282	0.047	0	AT2	COL8A1
0	0.476618	0.575	0.282	0	AT2	TMEM30A
0	0.475296	0.625	0.322	0	AT2	GOLGA4
0	0.474758	0.444	0.135	0	AT2	PPP2R5A
0	0.473924	0.42	0.106	0	AT2	NECAB3
0	0.471885	0.356	0.081	0	AT2	EDEM1
0	0.471095	0.66	0.346	0	AT2	GADD45B
0	0.470255	0.655	0.336	0	AT2	BTG3
0	0.469684	0.894	0.699	0	AT2	EEF2
0	0.469605	0.328	0.05	0	AT2	DGKD
0	0.468989	0.392	0.092	0	AT2	ST3GAL5
0	0.467501	0.294	0.063	0	AT2	MICAL2
0	0.467352	0.394	0.118	0	AT2	SC5D
0	0.46719	0.321	0.063	0	AT2	SEZ6L2
0	0.465496	0.664	0.334	0	AT2	SSR3
0	0.464269	0.728	0.42	0	AT2	ALDH2
0	0.464202	0.617	0.315	0	AT2	IL6ST
0	0.463948	0.681	0.39	0	AT2	IQGAP1
0	0.46171	0.449	0.113	0	AT2	BEX2
0	0.460999	0.958	0.824	0	AT2	CYB5A
0	0.460518	0.877	0.525	0	AT2	FOS
0	0.460285	0.481	0.187	0	AT2	TMED5
0	0.458402	0.392	0.135	0	AT2	KIDINS220
0	0.45804	0.619	0.291	0	AT2	HLA-DMA
0	0.457938	0.841	0.63	0	AT2	RPL23
0	0.457643	0.832	0.624	0	AT2	PEBP1
0	0.457424	0.367	0.094	0	AT2	MVD
0	0.457326	0.499	0.192	0	AT2	SURF4
0	0.456699	0.607	0.331	0	AT2	PMM1
0	0.456475	0.536	0.237	0	AT2	MKNK2
0	0.456395	0.387	0.11	0	AT2	SERPINH1
0	0.455352	0.283	0.025	0	AT2	HK2
0	0.454911	0.273	0.033	0	AT2	MEGF6
0	0.45482	0.444	0.142	0	AT2	RAB27A
0	0.454776	0.522	0.192	0	AT2	RAP1A
0	0.45162	0.542	0.296	0	AT2	ATF3
0	0.451449	0.491	0.196	0	AT2	POLR2C
0	0.451187	0.365	0.116	0	AT2	HMGCR
0	0.450948	0.625	0.274	0	AT2	MGLL
0	0.450702	0.409	0.11	0	AT2	GALE
0	0.450678	0.533	0.146	0	AT2	FLNA
0	0.449289	0.325	0.082	0	AT2	C1R
0	0.445726	0.611	0.304	0	AT2	LIMCH1
0	0.443139	0.732	0.444	0	AT2	MRPL14
0	0.439357	0.352	0.041	0	AT2	HACD1
0	0.439204	0.822	0.477	0	AT2	IFITM2
0	0.439117	0.327	0.083	0	AT2	ERN1
0	0.438959	0.642	0.315	0	AT2	RBPMS
0	0.438056	0.269	0.036	0	AT2	PTPRG
0	0.4372	0.272	0.021	0	AT2	FADS2
0	0.436606	0.297	0.035	0	AT2	TNS2
0	0.436137	0.43	0.079	0	AT2	APOC1
0	0.435496	0.41	0.124	0	AT2	FCHO2
0	0.434395	0.763	0.452	0	AT2	PPA1
0	0.432862	0.944	0.75	0	AT2	UBC
0	0.432508	0.376	0.158	0	AT2	MYLIP
0	0.432036	0.274	0.096	0	AT2	ITPKC
0	0.430819	0.61	0.36	0	AT2	FDFT1
0	0.430741	0.54	0.239	0	AT2	HYI
0	0.428295	0.398	0.101	0	AT2	SMAGP
0	0.428053	0.417	0.121	0	AT2	BCAT2
0	0.426868	0.304	0.042	0	AT2	FURIN
0	0.426794	0.459	0.203	0	AT2	EML4
0	0.426305	0.318	0.064	0	AT2	LSS
0	0.424869	0.644	0.228	0	AT2	SFTA1P
0	0.423323	0.455	0.222	0	AT2	ID3
0	0.422926	0.575	0.266	0	AT2	NUCB1
0	0.422545	0.393	0.131	0	AT2	MTRR
0	0.42194	0.452	0.195	0	AT2	NUDT16
0	0.420794	0.633	0.332	0	AT2	SELM
0	0.420686	0.866	0.609	0	AT2	PPIB
0	0.419809	0.384	0.111	0	AT2	CSRNP1
0	0.418542	0.531	0.234	0	AT2	CERS2
0	0.418404	0.727	0.423	0	AT2	SSR2
0	0.417437	0.344	0.137	0	AT2	SGK1
0	0.414753	0.262	0.011	0	AT2	NECAB1
0	0.414237	0.526	0.261	0	AT2	HSD17B12
0	0.412618	0.286	0.028	0	AT2	PHACTR1
0	0.412591	0.335	0.059	0	AT2	PAPSS2
0	0.412438	0.377	0.116	0	AT2	ACACA
0	0.4107	0.304	0.064	0	AT2	PTP4A3
0	0.410534	0.287	0.036	0	AT2	ADGRD1
0	0.410136	0.289	0.042	0	AT2	RAP1GAP
0	0.409986	0.663	0.356	0	AT2	LMO3
0	0.408688	0.332	0.077	0	AT2	ARHGEF2
0	0.40845	0.618	0.365	0	AT2	RRBP1
0	0.407637	0.412	0.174	0	AT2	ARRDC3
0	0.407236	0.472	0.181	0	AT2	STARD3NL
0	0.407154	0.555	0.273	0	AT2	GSPT1
0	0.406432	0.291	0.03	0	AT2	MARC1
0	0.40631	0.549	0.205	0	AT2	TUBA1C
0	0.406275	0.405	0.099	0	AT2	QDPR
0	0.406135	0.385	0.108	0	AT2	LAPTM4B
0	0.406039	0.348	0.099	0	AT2	HACD2
0	0.405818	0.58	0.253	0	AT2	MPZL2
0	0.404903	0.265	0.033	0	AT2	FZD5
0	0.403981	0.385	0.099	0	AT2	GUCD1
0	0.403888	0.538	0.246	0	AT2	IGFBP4
0	0.403188	0.359	0.101	0	AT2	RDH11
0	0.402752	0.374	0.069	0	AT2	PTRF
0	0.402611	0.405	0.11	0	AT2	ARHGEF1
0	0.400344	0.723	0.451	0	AT2	STAT3
0	0.400104	0.387	0.129	0	AT2	CFI
0	0.398757	0.307	0.062	0	AT2	GOLIM4
0	0.397984	0.341	0.063	0	AT2	ACP5
0	0.396986	0.731	0.402	0	AT2	SYNGR2
0	0.396837	0.974	0.829	0	AT2	TMSB4X
0	0.394625	0.465	0.142	0	AT2	PLS3
0	0.39452	0.644	0.33	0	AT2	ADI1
0	0.393543	0.711	0.396	0	AT2	CD47
0	0.392996	0.455	0.166	0	AT2	GDE1
0	0.391463	0.382	0.193	0	AT2	NDNF
0	0.389514	0.449	0.163	0	AT2	SQRDL
0	0.389286	0.335	0.079	0	AT2	NDRG1
0	0.389085	0.324	0.078	0	AT2	GANC
0	0.388114	0.389	0.147	0	AT2	SREBF1
0	0.387011	0.452	0.15	0	AT2	C5orf38
0	0.386246	0.735	0.459	0	AT2	CD81
0	0.385469	0.79	0.561	0	AT2	SLC25A3
0	0.385339	0.697	0.445	0	AT2	ZFAND5
0	0.384655	0.422	0.178	0	AT2	DNM2
0	0.383988	0.273	0.069	0	AT2	TMEM2
0	0.383964	0.639	0.377	0	AT2	ERLEC1
0	0.383774	0.593	0.315	0	AT2	MYDGF
0	0.382463	0.302	0.076	0	AT2	CCND2
0	0.382444	0.362	0.126	0	AT2	POLR3H
0	0.378046	0.338	0.111	0	AT2	IL6R
0	0.37787	0.521	0.197	0	AT2	EPAS1
0	0.377193	0.518	0.207	0	AT2	AMD1
0	0.375275	0.652	0.366	0	AT2	CYB5R3
0	0.375148	0.53	0.246	0	AT2	MRPS15
0	0.37284	0.458	0.198	0	AT2	GPRC5C
0	0.372799	0.601	0.306	0	AT2	TM4SF1
0	0.372305	0.592	0.331	0	AT2	WNK1
0	0.371695	0.438	0.177	0	AT2	SAR1A
0	0.371103	0.564	0.225	0	AT2	SDC1
0	0.370955	0.358	0.104	0	AT2	SLC38A1
0	0.370939	0.448	0.188	0	AT2	SREBF2
0	0.370386	0.362	0.085	0	AT2	RILP
0	0.369464	0.257	0.046	0	AT2	ITPR2
0	0.368293	0.368	0.174	0	AT2	RASEF
0	0.367896	0.321	0.032	0	AT2	CLIC2
0	0.366465	0.591	0.319	0	AT2	PIM3
0	0.366151	0.381	0.107	0	AT2	ARMT1
0	0.365888	0.522	0.285	0	AT2	SQLE
0	0.36538	0.625	0.357	0	AT2	EPS8
0	0.364911	0.355	0.089	0	AT2	MAPK13
0	0.364705	0.467	0.196	0	AT2	HSDL2
0	0.364113	0.593	0.303	0	AT2	PTP4A2
0	0.363253	0.315	0.102	0	AT2	ZDHHC9
0	0.363003	0.472	0.198	0	AT2	PACSIN2
0	0.362934	0.451	0.221	0	AT2	TM7SF2
0	0.36243	0.383	0.199	0	AT2	ATP2B4
0	0.362408	0.396	0.13	0	AT2	KIF1C
0	0.362024	0.276	0.095	0	AT2	RAB27B
0	0.361517	0.266	0.062	0	AT2	ST3GAL1
0	0.360318	0.351	0.146	0	AT2	ELL2
0	0.36015	0.537	0.272	0	AT2	STARD10
0	0.359979	0.396	0.159	0	AT2	FAM184A
0	0.359767	0.293	0.042	0	AT2	DOK4
0	0.359512	0.79	0.518	0	AT2	NUPR1
0	0.357153	0.304	0.076	0	AT2	SIAE
0	0.356974	0.323	0.11	0	AT2	VWA1
0	0.356695	0.343	0.101	0	AT2	SLC1A5
0	0.35601	0.251	0.057	0	AT2	ABCC4
0	0.355506	0.803	0.595	0	AT2	SLC25A6
0	0.355373	0.608	0.355	0	AT2	SEC11C
0	0.35512	0.353	0.101	0	AT2	CHPT1
0	0.35384	0.527	0.24	0	AT2	ECHDC1
0	0.350142	0.446	0.199	0	AT2	SEC61A1
0	0.350107	0.597	0.336	0	AT2	CNIH4
0	0.34971	0.633	0.382	0	AT2	RPN2
0	0.349263	0.656	0.402	0	AT2	BNIP3L
0	0.349059	0.448	0.194	0	AT2	BCAP29
0	0.34899	0.487	0.248	0	AT2	PER1
0	0.348741	0.468	0.19	0	AT2	DPM2
0	0.348639	0.288	0.064	0	AT2	PLAGL1
0	0.348625	0.255	0.033	0	AT2	GUCY1A3
0	0.3482	0.41	0.147	0	AT2	LPCAT3
0	0.347946	0.51	0.204	0	AT2	CCND3
0	0.347518	0.316	0.08	0	AT2	LAD1
0	0.346675	0.252	0.02	0	AT2	HAGLR
0	0.346171	0.339	0.126	0	AT2	IGF2R
0	0.345148	0.828	0.653	0	AT2	RPS20
0	0.344963	0.481	0.222	0	AT2	ARL8B
0	0.344783	0.568	0.281	0	AT2	SBDS
0	0.34463	0.493	0.227	0	AT2	KIF22
0	0.344229	0.663	0.383	0	AT2	TXNDC17
0	0.342243	0.334	0.119	0	AT2	GALNT2
0	0.341363	0.283	0.083	0	AT2	LIFR
0	0.340762	0.323	0.083	0	AT2	SLC43A3
0	0.340711	0.452	0.213	0	AT2	ATP2C1
0	0.340366	0.256	0.033	0	AT2	HSPB8
0	0.338297	0.513	0.288	0	AT2	CCDC47
0	0.338187	0.334	0.143	0	AT2	DCBLD2
0	0.336766	0.623	0.343	0	AT2	CDK2AP2
0	0.336228	0.753	0.509	0	AT2	ERP29
0	0.335824	0.973	0.92	0	AT2	RPS12
0	0.335386	0.405	0.144	0	AT2	RAB17
0	0.3348	0.951	0.834	0	AT2	RPS2
0	0.334092	0.384	0.152	0	AT2	STXBP1
0	0.33283	0.35	0.139	0	AT2	DPYD
0	0.33261	0.352	0.117	0	AT2	VKORC1L1
0	0.332393	0.32	0.103	0	AT2	CDKL2
0	0.330696	0.564	0.336	0	AT2	H1F0
0	0.329242	0.572	0.3	0	AT2	EFNA1
0	0.32846	0.321	0.084	0	AT2	C1orf210
0	0.327402	0.346	0.124	0	AT2	DNAJB9
0	0.327217	0.3	0.075	0	AT2	SERPINF2
0	0.327097	0.426	0.207	0	AT2	SRPRA
0	0.324124	0.374	0.121	0	AT2	SSH2
0	0.323862	0.347	0.12	0	AT2	GNPTAB
0	0.323058	0.829	0.611	0	AT2	GPX1
0	0.321635	0.367	0.17	0	AT2	PARD6B
0	0.319935	0.331	0.112	0	AT2	RCOR1
0	0.319412	0.732	0.5	0	AT2	PCBP1
0	0.319325	0.608	0.341	0	AT2	SAT2
0	0.319131	0.33	0.109	0	AT2	AKAP1
0	0.31858	0.462	0.232	0	AT2	ELOVL5
0	0.318387	0.335	0.126	0	AT2	TPP1
0	0.317942	0.581	0.357	0	AT2	DDT
0	0.316913	0.452	0.183	0	AT2	RAI14
0	0.316626	0.464	0.2	0	AT2	SULT1A1
0	0.315963	0.517	0.268	0	AT2	LSR
0	0.31449	0.433	0.193	0	AT2	RFC1
0	0.314175	0.507	0.126	0	AT2	CLIC3
0	0.3128	0.922	0.82	0	AT2	RPL9
0	0.311823	0.526	0.233	0	AT2	GRN
0	0.311066	0.339	0.079	0	AT2	EVA1A
0	0.310927	0.493	0.252	0	AT2	MAST4
0	0.310104	0.369	0.137	0	AT2	CNOT8
0	0.308939	0.267	0.061	0	AT2	CDKL5
0	0.308885	0.437	0.191	0	AT2	SLC3A2
0	0.308069	0.529	0.284	0	AT2	RAD21
0	0.307335	0.467	0.208	0	AT2	SLC38A2
0	0.306419	0.68	0.413	0	AT2	KDELR1
0	0.305173	0.388	0.166	0	AT2	TOR1AIP2
0	0.304597	0.619	0.384	0	AT2	ECH1
0	0.304164	0.337	0.128	0	AT2	OSMR
0	0.303923	0.389	0.167	0	AT2	SLC50A1
0	0.303902	0.294	0.114	0	AT2	LRRC36
0	0.303822	0.417	0.173	0	AT2	MTHFS
0	0.303211	0.493	0.25	0	AT2	TST
0	0.30294	0.372	0.12	0	AT2	GPR160
0	0.302831	0.41	0.141	0	AT2	CTNNBIP1
0	0.302127	0.319	0.121	0	AT2	SLC4A2
0	0.301259	0.421	0.212	0	AT2	SORT1
0	0.30044	0.283	0.096	0	AT2	ABHD5
0	0.3001	0.759	0.521	0	AT2	ARF1
0	0.299036	0.447	0.232	0	AT2	ADGRE5
0	0.297956	0.32	0.108	0	AT2	HSPG2
0	0.297568	0.547	0.324	0	AT2	DDX3X
0	0.29709	0.25	0.071	0	AT2	ZNF503
0	0.296734	0.296	0.083	0	AT2	TMEM238
0	0.296731	0.336	0.12	0	AT2	ACSL5
0	0.296666	0.304	0.107	0	AT2	ARID4A
0	0.295515	0.295	0.106	0	AT2	AC013461.1
0	0.295371	0.335	0.132	0	AT2	TNKS1BP1
0	0.294742	0.374	0.176	0	AT2	USP54
0	0.291168	0.352	0.144	0	AT2	IVD
0	0.290963	0.542	0.246	0	AT2	CNN2
0	0.289094	0.295	0.099	0	AT2	ADIPOR2
0	0.288423	0.422	0.208	0	AT2	YAP1
0	0.288418	0.264	0.084	0	AT2	FGD4
0	0.287717	0.503	0.234	0	AT2	STRA13
0	0.287124	0.466	0.223	0	AT2	SARS
0	0.286959	0.348	0.102	0	AT2	S100A9
0	0.286417	0.322	0.123	0	AT2	FGFR2
0	0.285509	0.426	0.14	0	AT2	CRTAP
0	0.284525	0.747	0.482	0	AT2	RTN4
0	0.28424	0.688	0.397	0	AT2	TRAM1
0	0.284185	0.29	0.092	0	AT2	LRP6
0	0.284107	0.516	0.28	0	AT2	ZRANB2
0	0.284087	0.416	0.186	0	AT2	PRKCI
0	0.283773	0.347	0.151	0	AT2	MAP3K8
0	0.283016	0.323	0.126	0	AT2	DNAJC21
0	0.28102	0.411	0.173	0	AT2	SND1
0	0.280759	0.566	0.302	0	AT2	ATF4
0	0.2798	0.416	0.182	0	AT2	UBTD1
0	0.279491	0.289	0.08	0	AT2	ALDH6A1
0	0.279305	0.5	0.278	0	AT2	AFF4
0	0.279268	0.257	0.061	0	AT2	MEF2C
0	0.279258	0.401	0.199	0	AT2	SERTAD1
0	0.279004	0.449	0.176	0	AT2	TPD52
0	0.278481	0.442	0.228	0	AT2	DDX21
0	0.278176	0.448	0.212	0	AT2	OCLN
0	0.278148	0.375	0.155	0	AT2	MGRN1
0	0.277723	0.646	0.401	0	AT2	NFIC
0	0.277412	0.509	0.255	0	AT2	CYR61
0	0.276672	0.434	0.213	0	AT2	TNFRSF1A
0	0.275578	0.355	0.13	0	AT2	TXNDC11
0	0.275533	0.341	0.139	0	AT2	ARMC9
0	0.275327	0.44	0.189	0	AT2	CRB3
0	0.275061	0.318	0.121	0	AT2	ZDHHC21
0	0.274417	0.407	0.196	0	AT2	MAP2K3
0	0.274382	0.527	0.298	0	AT2	HM13
0	0.273292	0.432	0.224	0	AT2	NCOA4
0	0.273226	0.286	0.108	0	AT2	SH3KBP1
0	0.272599	0.345	0.149	0	AT2	PTPN11
0	0.271951	0.289	0.094	0	AT2	GGCX
0	0.271935	0.396	0.157	0	AT2	LACTB2
0	0.271611	0.452	0.178	0	AT2	NINJ1
0	0.271366	0.378	0.167	0	AT2	SLC39A7
0	0.270505	0.561	0.308	0	AT2	GLO1
0	0.269857	0.367	0.163	0	AT2	STX12
0	0.269502	0.325	0.146	0	AT2	C1GALT1
0	0.268736	0.282	0.078	0	AT2	GSAP
0	0.267874	0.428	0.207	0	AT2	SPCS3
0	0.267742	0.329	0.077	0	AT2	PLLP
0	0.266954	0.516	0.249	0	AT2	ADK
0	0.266051	0.922	0.691	0	AT2	IFITM3
0	0.266007	0.383	0.163	0	AT2	DNAJB14
0	0.265062	0.464	0.231	0	AT2	ACAT1
0	0.262748	0.283	0.117	0	AT2	RUFY3
0	0.262438	0.353	0.158	0	AT2	IER3
0	0.260475	0.313	0.128	0	AT2	SNX27
0	0.260453	0.832	0.577	0	AT2	ATP1B1
0	0.259131	0.325	0.14	0	AT2	IFRD1
0	0.259062	0.321	0.112	0	AT2	TCEB3
0	0.25807	0.26	0.095	0	AT2	TNFRSF10B
0	0.257671	0.251	0.055	0	AT2	SDC2
0	0.257494	0.545	0.291	0	AT2	SPG21
0	0.257049	0.431	0.216	0	AT2	IPO7
0	0.255982	0.928	0.835	0	AT2	RPL24
0	0.253956	0.374	0.15	0	AT2	GRAMD1A
0	0.253353	0.285	0.1	0	AT2	SLC35A1
0	0.253145	0.459	0.217	0	AT2	APH1A
0	0.25311	0.471	0.247	0	AT2	THOC2
0	0.252743	0.299	0.112	0	AT2	CCDC14
0	0.252133	0.328	0.138	0	AT2	PPP3CA
0	0.252128	0.253	0.087	0	AT2	DOCK9
0	0.250476	0.321	0.14	0	AT2	CEP70
0	0.250338	0.402	0.154	0	AT2	CDK4
9.71357e-307	0.26469	0.96	0.912	3.27289e-302	AT2	RPS28
1.48836e-292	0.274865	0.807	0.595	5.01489e-288	AT2	LDHB
5.60738e-284	0.280883	0.517	0.311	1.88935e-279	AT2	ANK3
7.4292e-284	0.251694	0.95	0.858	2.50319e-279	AT2	RPL18
1.24602e-270	0.256488	0.524	0.323	4.19835e-266	AT2	MLEC
1.06836e-267	0.279107	0.308	0.159	3.59974e-263	AT2	KDM6B
6.99332e-262	0.38193	0.444	0.267	2.35633e-257	AT2	SGMS2
3.53643e-251	0.424775	0.712	0.496	1.19157e-246	AT2	HSPA5
6.14351e-247	0.254809	0.565	0.361	2.06999e-242	AT2	MACF1
3.20344e-215	0.27353	0.329	0.187	1.07937e-210	AT2	ANKRD28
5.09645e-161	0.29104	0.473	0.324	1.7172e-156	AT2	GDF15
6.99376e-153	0.29975	0.845	0.654	2.35648e-148	AT2	HSPB1
0	3.00263	0.773	0.431	0	SCGB3A2+/SCGB1A1+	SCGB3A2
0	2.90693	0.496	0.145	0	SCGB3A2+/SCGB1A1+	MGP
0	2.71168	0.82	0.598	0	SCGB3A2+/SCGB1A1+	SCGB1A1
0	1.59752	0.904	0.725	0	SCGB3A2+/SCGB1A1+	SCGB3A1
0	1.1623	0.372	0.162	0	SCGB3A2+/SCGB1A1+	KLK11
2.04384e-267	0.901703	0.298	0.134	6.88652e-263	SCGB3A2+/SCGB1A1+	TMEM45A
2.54993e-152	0.84213	0.652	0.52	8.59172e-148	SCGB3A2+/SCGB1A1+	RNASE1
3.99432e-126	0.611266	0.823	0.888	1.34585e-121	SCGB3A2+/SCGB1A1+	RPS18
6.48967e-121	0.650314	0.869	0.931	2.18663e-116	SCGB3A2+/SCGB1A1+	RPS24
1.19639e-119	0.42984	0.779	0.802	4.0311e-115	SCGB3A2+/SCGB1A1+	WFDC2
2.86227e-115	0.711972	0.796	0.884	9.64413e-111	SCGB3A2+/SCGB1A1+	RPL26
5.53863e-115	0.657901	0.85	0.912	1.86619e-110	SCGB3A2+/SCGB1A1+	RPL12
1.41094e-114	0.787678	0.292	0.183	4.75402e-110	SCGB3A2+/SCGB1A1+	FMO2
5.83204e-114	0.763088	0.812	0.899	1.96505e-109	SCGB3A2+/SCGB1A1+	RPS3A
9.52769e-109	0.588545	0.891	0.934	3.21026e-104	SCGB3A2+/SCGB1A1+	RPS12
2.15781e-99	0.638924	0.804	0.896	7.27051e-95	SCGB3A2+/SCGB1A1+	RPS6
2.23844e-97	0.53704	0.894	0.944	7.5422e-93	SCGB3A2+/SCGB1A1+	RPL13
1.75595e-96	0.820462	0.387	0.295	5.9165e-92	SCGB3A2+/SCGB1A1+	SFTA1P
2.1457e-90	0.617572	0.9	0.948	7.22972e-86	SCGB3A2+/SCGB1A1+	TPT1
6.16902e-84	0.616981	0.837	0.918	2.07859e-79	SCGB3A2+/SCGB1A1+	RPL32
2.29071e-81	0.481261	0.784	0.856	7.71833e-77	SCGB3A2+/SCGB1A1+	CYB5A
7.99186e-76	0.583768	0.804	0.897	2.69278e-71	SCGB3A2+/SCGB1A1+	RPS23
8.61928e-76	0.596127	0.779	0.879	2.90418e-71	SCGB3A2+/SCGB1A1+	RPL3
6.49354e-73	0.526944	0.901	0.948	2.18793e-68	SCGB3A2+/SCGB1A1+	RPL10
3.52135e-70	1.1977	0.451	0.423	1.18648e-65	SCGB3A2+/SCGB1A1+	VIM
6.39903e-69	0.970879	0.353	0.291	2.15609e-64	SCGB3A2+/SCGB1A1+	STEAP4
7.89695e-67	0.585006	0.631	0.885	2.6608e-62	SCGB3A2+/SCGB1A1+	MALAT1
5.42038e-66	0.534494	0.792	0.884	1.82634e-61	SCGB3A2+/SCGB1A1+	RPS3
8.57767e-66	0.555235	0.807	0.899	2.89016e-61	SCGB3A2+/SCGB1A1+	RPL37
1.29495e-62	0.51159	0.824	0.897	4.36319e-58	SCGB3A2+/SCGB1A1+	RPLP0
1.74506e-60	0.286372	0.392	0.626	5.87981e-56	SCGB3A2+/SCGB1A1+	WSB1
4.05078e-60	0.836508	0.273	0.211	1.36487e-55	SCGB3A2+/SCGB1A1+	CRACR2B
1.36755e-58	0.558609	0.833	0.923	4.60783e-54	SCGB3A2+/SCGB1A1+	RPL34
5.90318e-58	0.279698	0.175	0.31	1.98902e-53	SCGB3A2+/SCGB1A1+	NKTR
8.1581e-58	0.582386	0.726	0.837	2.74879e-53	SCGB3A2+/SCGB1A1+	RPL10A
2.72588e-57	0.255766	0.284	0.466	9.18459e-53	SCGB3A2+/SCGB1A1+	SRSF7
3.86611e-57	0.265252	0.213	0.36	1.30265e-52	SCGB3A2+/SCGB1A1+	EHF
2.19503e-52	0.493205	0.928	0.969	7.39595e-48	SCGB3A2+/SCGB1A1+	RPLP1
1.06761e-51	0.536158	0.713	0.839	3.5972e-47	SCGB3A2+/SCGB1A1+	RPL13A
1.03856e-50	0.256748	0.825	0.945	3.49932e-46	SCGB3A2+/SCGB1A1+	MT-CO2
7.04274e-50	0.280876	0.283	0.453	2.37298e-45	SCGB3A2+/SCGB1A1+	MBNL1
6.26594e-49	0.261553	0.204	0.34	2.11124e-44	SCGB3A2+/SCGB1A1+	TAF1D
7.22128e-49	0.807054	0.346	0.284	2.43314e-44	SCGB3A2+/SCGB1A1+	C8orf4
5.28557e-48	0.520884	0.805	0.896	1.78092e-43	SCGB3A2+/SCGB1A1+	RPL18A
1.56493e-45	0.390782	0.227	0.349	5.27287e-41	SCGB3A2+/SCGB1A1+	TFF3
2.103e-45	0.550512	0.819	0.914	7.08583e-41	SCGB3A2+/SCGB1A1+	RPL39
8.67109e-45	0.251579	0.495	0.72	2.92164e-40	SCGB3A2+/SCGB1A1+	MT-ND6
1.87537e-44	0.412597	0.823	0.909	6.31887e-40	SCGB3A2+/SCGB1A1+	RPS19
1.35806e-40	0.475665	0.811	0.905	4.57585e-36	SCGB3A2+/SCGB1A1+	RPS15A
1.88124e-40	0.715529	0.268	0.222	6.33864e-36	SCGB3A2+/SCGB1A1+	ARHGDIB
1.79652e-38	0.436377	0.797	0.895	6.0532e-34	SCGB3A2+/SCGB1A1+	RPS4X
2.02683e-38	0.747133	0.283	0.243	6.82921e-34	SCGB3A2+/SCGB1A1+	HNMT
6.11196e-37	0.441821	0.862	0.934	2.05936e-32	SCGB3A2+/SCGB1A1+	RPS8
2.40654e-36	0.814302	0.407	0.396	8.10861e-32	SCGB3A2+/SCGB1A1+	GPRC5A
3.73574e-36	0.442086	0.794	0.893	1.25872e-31	SCGB3A2+/SCGB1A1+	RPL7A
7.72248e-35	0.277015	0.212	0.328	2.60201e-30	SCGB3A2+/SCGB1A1+	RUNX1
8.55815e-35	0.279022	0.244	0.364	2.88358e-30	SCGB3A2+/SCGB1A1+	GDF15
8.77082e-35	0.418116	0.823	0.914	2.95524e-30	SCGB3A2+/SCGB1A1+	RPL8
5.9779e-33	0.260856	0.234	0.364	2.01419e-28	SCGB3A2+/SCGB1A1+	BZW1
1.1545e-32	0.486324	0.713	0.836	3.88998e-28	SCGB3A2+/SCGB1A1+	RPL5
7.33438e-32	0.546045	0.316	0.48	2.47124e-27	SCGB3A2+/SCGB1A1+	VMP1
4.04246e-31	0.457618	0.824	0.913	1.36207e-26	SCGB3A2+/SCGB1A1+	RPS14
5.21954e-31	0.340003	0.345	0.523	1.75867e-26	SCGB3A2+/SCGB1A1+	NEDD4L
1.06561e-29	0.414117	0.758	0.872	3.59047e-25	SCGB3A2+/SCGB1A1+	RPL14
2.09148e-29	0.482564	0.689	0.821	7.04702e-25	SCGB3A2+/SCGB1A1+	NACA
1.10894e-28	0.266144	0.171	0.264	3.73645e-24	SCGB3A2+/SCGB1A1+	LRRFIP2
1.3889e-28	0.491985	0.771	0.882	4.67974e-24	SCGB3A2+/SCGB1A1+	RPL29
1.87167e-28	0.381089	0.595	0.62	6.30641e-24	SCGB3A2+/SCGB1A1+	CXCL17
3.92111e-28	0.445485	0.799	0.902	1.32118e-23	SCGB3A2+/SCGB1A1+	RPL30
5.28482e-28	0.36942	0.803	0.906	1.78067e-23	SCGB3A2+/SCGB1A1+	RPS15
1.14268e-27	0.373457	0.764	0.872	3.85014e-23	SCGB3A2+/SCGB1A1+	RPL6
7.15915e-27	0.352393	0.837	0.925	2.41221e-22	SCGB3A2+/SCGB1A1+	RPL11
7.52037e-27	0.277592	0.387	0.337	2.53391e-22	SCGB3A2+/SCGB1A1+	CEACAM6
1.19723e-26	0.377686	0.774	0.926	4.03396e-22	SCGB3A2+/SCGB1A1+	MT-ND4L
1.46635e-26	0.256319	0.343	0.501	4.94071e-22	SCGB3A2+/SCGB1A1+	RNF145
2.73092e-26	0.486095	0.721	0.847	9.20155e-22	SCGB3A2+/SCGB1A1+	RPS5
3.36774e-26	0.29244	0.509	0.705	1.13473e-21	SCGB3A2+/SCGB1A1+	ELF3
3.84877e-26	0.371214	0.755	0.927	1.2968e-21	SCGB3A2+/SCGB1A1+	MT-ATP6
4.58331e-25	0.341953	0.757	0.879	1.5443e-20	SCGB3A2+/SCGB1A1+	RPLP2
1.48113e-23	0.465566	0.746	0.908	4.99053e-19	SCGB3A2+/SCGB1A1+	MT-ATP8
1.51231e-23	0.442146	0.746	0.873	5.09558e-19	SCGB3A2+/SCGB1A1+	RPL15
3.8086e-23	0.468565	0.713	0.838	1.28327e-18	SCGB3A2+/SCGB1A1+	RPS10
6.79794e-23	0.384538	0.748	0.867	2.2905e-18	SCGB3A2+/SCGB1A1+	RPS9
2.29405e-22	0.809612	0.501	0.577	7.72956e-18	SCGB3A2+/SCGB1A1+	PIGR
5.95275e-22	0.288138	0.18	0.264	2.00572e-17	SCGB3A2+/SCGB1A1+	KLHL24
8.7027e-22	0.289494	0.182	0.264	2.93229e-17	SCGB3A2+/SCGB1A1+	SLC38A2
1.11419e-21	0.390933	0.759	0.883	3.75414e-17	SCGB3A2+/SCGB1A1+	RPS7
4.11556e-21	0.34772	0.263	0.369	1.3867e-16	SCGB3A2+/SCGB1A1+	MUC4
5.74065e-21	0.320589	0.778	0.886	1.93426e-16	SCGB3A2+/SCGB1A1+	RPL18
8.29291e-21	0.299395	0.174	0.255	2.79421e-16	SCGB3A2+/SCGB1A1+	LPP
1.29021e-19	0.36712	0.712	0.837	4.34723e-15	SCGB3A2+/SCGB1A1+	GNB2L1
2.04479e-19	0.263599	0.781	0.864	6.88971e-15	SCGB3A2+/SCGB1A1+	TMSB4X
2.203e-19	0.549016	0.279	0.238	7.42279e-15	SCGB3A2+/SCGB1A1+	CXCL2
4.31e-19	0.419333	0.712	0.85	1.45221e-14	SCGB3A2+/SCGB1A1+	RPL23A
9.79439e-19	0.948719	0.369	0.388	3.30012e-14	SCGB3A2+/SCGB1A1+	SOX4
1.10932e-18	0.327038	0.319	0.447	3.73774e-14	SCGB3A2+/SCGB1A1+	EIF3H
1.78268e-18	0.461294	0.203	0.289	6.00655e-14	SCGB3A2+/SCGB1A1+	GLUD1
5.56473e-18	0.506743	0.286	0.256	1.87498e-13	SCGB3A2+/SCGB1A1+	MDK
1.15961e-16	0.272842	0.751	0.868	3.90718e-12	SCGB3A2+/SCGB1A1+	RPS2
1.92586e-16	0.296827	0.437	0.632	6.48901e-12	SCGB3A2+/SCGB1A1+	TSC22D1
4.4911e-16	0.470324	0.289	0.408	1.51323e-11	SCGB3A2+/SCGB1A1+	CCNL1
4.92248e-16	0.252259	0.463	0.649	1.65858e-11	SCGB3A2+/SCGB1A1+	NME2
6.20566e-16	0.363667	0.695	0.836	2.09093e-11	SCGB3A2+/SCGB1A1+	RPL35
7.53329e-16	0.334586	0.8	0.911	2.53827e-11	SCGB3A2+/SCGB1A1+	RPS27A
2.44404e-15	0.347459	0.794	0.901	8.23493e-11	SCGB3A2+/SCGB1A1+	RPS13
4.25104e-15	0.484128	0.572	0.712	1.43235e-10	SCGB3A2+/SCGB1A1+	PABPC1
7.55033e-15	0.390364	0.711	0.861	2.54401e-10	SCGB3A2+/SCGB1A1+	RPL21
1.17604e-14	0.344376	0.811	0.914	3.96254e-10	SCGB3A2+/SCGB1A1+	RPL19
9.87871e-14	0.334182	0.731	0.865	3.32853e-09	SCGB3A2+/SCGB1A1+	RPL24
2.65019e-13	0.291121	0.842	0.93	8.92954e-09	SCGB3A2+/SCGB1A1+	RPS28
2.67338e-12	0.762139	0.287	0.291	9.00769e-08	SCGB3A2+/SCGB1A1+	MET
4.02589e-12	0.534068	0.576	0.693	1.35648e-07	SCGB3A2+/SCGB1A1+	ZFP36L1
5.62187e-12	0.367024	0.752	0.885	1.89423e-07	SCGB3A2+/SCGB1A1+	RPL35A
6.19191e-12	0.345354	0.689	0.845	2.0863e-07	SCGB3A2+/SCGB1A1+	RPL22
9.00817e-12	0.426007	0.634	0.79	3.03521e-07	SCGB3A2+/SCGB1A1+	RPL7
1.48229e-11	0.289269	0.872	0.94	4.99444e-07	SCGB3A2+/SCGB1A1+	RPL28
2.10434e-11	0.387345	0.205	0.28	7.09037e-07	SCGB3A2+/SCGB1A1+	WWTR1
6.02853e-10	0.332736	0.944	0.977	2.03125e-05	SCGB3A2+/SCGB1A1+	EEF1A1
1.01117e-09	0.271665	0.254	0.331	3.40704e-05	SCGB3A2+/SCGB1A1+	LTA4H
1.03413e-09	0.30962	0.425	0.581	3.4844e-05	SCGB3A2+/SCGB1A1+	ZFAS1
3.62897e-09	0.281164	0.197	0.256	0.000122275	SCGB3A2+/SCGB1A1+	TNFSF10
5.0212e-09	0.442383	0.779	0.933	0.000169184	SCGB3A2+/SCGB1A1+	MT-CYB
9.7498e-09	0.416038	0.595	0.735	0.00032851	SCGB3A2+/SCGB1A1+	EEF1D
1.1176e-08	0.502256	0.268	0.358	0.000376565	SCGB3A2+/SCGB1A1+	NCOA7
1.45143e-07	0.345042	0.84	0.931	0.00489044	SCGB3A2+/SCGB1A1+	RPS27
1.95548e-07	0.595797	0.819	0.944	0.00658878	SCGB3A2+/SCGB1A1+	MT-CO1
4.67239e-07	0.308025	0.706	0.854	0.0157432	SCGB3A2+/SCGB1A1+	RPL9
7.07582e-07	0.272332	0.755	0.885	0.0238413	SCGB3A2+/SCGB1A1+	RPS25
2.95487e-06	0.296876	0.738	0.875	0.0995614	SCGB3A2+/SCGB1A1+	RPL37A
3.03125e-06	0.396846	0.41	0.564	0.102135	SCGB3A2+/SCGB1A1+	CD55
0.000104297	0.417323	0.223	0.276	1	SCGB3A2+/SCGB1A1+	HMGB3
0.00015602	0.525932	0.743	0.92	1	SCGB3A2+/SCGB1A1+	MT-ND1
0.000168893	0.438516	0.373	0.493	1	SCGB3A2+/SCGB1A1+	SNHG8
0.000208982	0.25344	0.216	0.262	1	SCGB3A2+/SCGB1A1+	EPAS1
0.000260228	0.429446	0.239	0.299	1	SCGB3A2+/SCGB1A1+	MRPS25
0.000358066	0.27098	0.74	0.879	1	SCGB3A2+/SCGB1A1+	RPL36
0.000451557	0.526671	0.605	0.772	1	SCGB3A2+/SCGB1A1+	RPL17
0.000791628	0.410225	0.574	0.728	1	SCGB3A2+/SCGB1A1+	EEF1B2
0.00127201	0.325783	0.297	0.355	1	SCGB3A2+/SCGB1A1+	CP
0.00150081	0.408869	0.725	0.875	1	SCGB3A2+/SCGB1A1+	RPS26
0.00226251	0.607027	0.259	0.273	1	SCGB3A2+/SCGB1A1+	AKR1C1
0.00275578	0.366408	0.329	0.401	1	SCGB3A2+/SCGB1A1+	C16orf89
0.00385648	0.298002	0.577	0.777	1	SCGB3A2+/SCGB1A1+	RPS29
0.00537553	0.464397	0.395	0.536	1	SCGB3A2+/SCGB1A1+	RPL36A
0	2.93873	0.789	0.171	0	SCGB3A2+	MMP7
0	2.90179	0.913	0.438	0	SCGB3A2+	SCGB3A2
0	2.2373	0.985	0.506	0	SCGB3A2+	RNASE1
0	2.21133	0.936	0.305	0	SCGB3A2+	CEACAM6
0	2.14391	0.781	0.123	0	SCGB3A2+	CTSE
0	1.67043	0.838	0.323	0	SCGB3A2+	TIMP1
0	1.52002	0.421	0.165	0	SCGB3A2+	MGP
0	1.45882	0.703	0.409	0	SCGB3A2+	VIM
0	1.43842	0.865	0.35	0	SCGB3A2+	BCAM
0	1.43672	0.895	0.479	0	SCGB3A2+	LY6E
0	1.43449	0.991	0.847	0	SCGB3A2+	CD74
0	1.40072	0.607	0.168	0	SCGB3A2+	FMO2
0	1.33607	0.986	0.84	0	SCGB3A2+	CYB5A
0	1.31339	0.787	0.335	0	SCGB3A2+	ADIRF
0	1.30676	0.674	0.379	0	SCGB3A2+	HLA-DRB5
0	1.30571	0.646	0.146	0	SCGB3A2+	AQP5
0	1.3004	0.814	0.354	0	SCGB3A2+	IFITM1
0	1.29245	0.943	0.597	0	SCGB3A2+	CXCL17
0	1.26774	0.897	0.564	0	SCGB3A2+	FOLR1
0	1.23261	0.897	0.602	0	SCGB3A2+	HLA-DRB1
0	1.23	0.637	0.139	0	SCGB3A2+	SCNN1B
0	1.20996	0.478	0.15	0	SCGB3A2+	MSLN
0	1.17779	0.978	0.789	0	SCGB3A2+	WFDC2
0	1.14218	0.963	0.72	0	SCGB3A2+	IFITM3
0	1.11854	0.606	0.206	0	SCGB3A2+	AQP4
0	1.09679	0.622	0.32	0	SCGB3A2+	HSD17B11
0	1.0743	0.997	0.61	0	SCGB3A2+	SFTPB
0	1.07188	0.991	0.894	0	SCGB3A2+	RPS19
0	1.06027	0.802	0.464	0	SCGB3A2+	LGALS3BP
0	1.05972	0.86	0.368	0	SCGB3A2+	GPRC5A
0	1.05081	0.756	0.383	0	SCGB3A2+	HLA-DPB1
0	1.03619	0.902	0.649	0	SCGB3A2+	HLA-DRA
0	1.03371	0.903	0.459	0	SCGB3A2+	KRT7
0	1.02342	0.641	0.347	0	SCGB3A2+	CCND1
0	1.02021	0.801	0.474	0	SCGB3A2+	HLA-DPA1
0	1.00957	0.731	0.372	0	SCGB3A2+	C16orf89
0	0.981156	0.688	0.263	0	SCGB3A2+	SDC1
0	0.977085	0.9	0.641	0	SCGB3A2+	PPIB
0	0.976402	0.628	0.237	0	SCGB3A2+	MDK
0	0.972578	0.95	0.672	0	SCGB3A2+	MGST1
0	0.968384	0.884	0.574	0	SCGB3A2+	C19orf33
0	0.953737	0.962	0.757	0	SCGB3A2+	CST3
0	0.944556	0.544	0.192	0	SCGB3A2+	CAV1
0	0.94274	0.569	0.167	0	SCGB3A2+	FXYD5
0	0.93371	0.999	0.955	0	SCGB3A2+	S100A6
0	0.932358	0.796	0.476	0	SCGB3A2+	S100A13
0	0.88422	0.908	0.673	0	SCGB3A2+	SSR4
0	0.881415	0.974	0.78	0	SCGB3A2+	NPC2
0	0.878926	0.946	0.729	0	SCGB3A2+	CD63
0	0.874945	0.608	0.304	0	SCGB3A2+	SERPINF1
0	0.874639	0.634	0.269	0	SCGB3A2+	MET
0	0.846965	0.969	0.818	0	SCGB3A2+	RPL13A
0	0.835001	0.924	0.682	0	SCGB3A2+	HLA-A
0	0.832481	0.833	0.523	0	SCGB3A2+	IFITM2
0	0.825975	0.47	0.166	0	SCGB3A2+	KLK11
0	0.8256	0.912	0.41	0	SCGB3A2+	SFTA2
0	0.817334	0.638	0.352	0	SCGB3A2+	HLA-DQB1
0	0.798951	0.844	0.611	0	SCGB3A2+	ATP1B1
0	0.798708	0.329	0.094	0	SCGB3A2+	BST2
0	0.778615	0.527	0.208	0	SCGB3A2+	ARHGDIB
0	0.775925	0.987	0.874	0	SCGB3A2+	RPS18
0	0.771897	0.983	0.859	0	SCGB3A2+	RPLP2
0	0.771403	0.753	0.415	0	SCGB3A2+	CD151
0	0.76915	0.983	0.869	0	SCGB3A2+	RPL26
0	0.763635	0.933	0.721	0	SCGB3A2+	CD9
0	0.758417	0.698	0.34	0	SCGB3A2+	TM4SF1
0	0.756662	0.621	0.335	0	SCGB3A2+	HLA-DMA
0	0.744131	0.973	0.832	0	SCGB3A2+	RPS21
0	0.743432	0.852	0.551	0	SCGB3A2+	PIGR
0	0.736847	0.315	0.054	0	SCGB3A2+	ANPEP
0	0.735192	0.981	0.858	0	SCGB3A2+	TMSB10
0	0.732497	0.58	0.244	0	SCGB3A2+	ASS1
0	0.724964	0.727	0.447	0	SCGB3A2+	SYNGR2
0	0.723268	0.794	0.374	0	SCGB3A2+	S100A14
0	0.722303	0.591	0.274	0	SCGB3A2+	MRPS25
0	0.719897	0.988	0.899	0	SCGB3A2+	RPL39
0	0.708772	0.766	0.408	0	SCGB3A2+	NKX2-1
0	0.685759	0.969	0.825	0	SCGB3A2+	RPS5
0	0.683922	0.988	0.901	0	SCGB3A2+	RPL12
0	0.681016	0.426	0.143	0	SCGB3A2+	ACSL5
0	0.66151	0.411	0.159	0	SCGB3A2+	SDPR
0	0.660201	0.981	0.844	0	SCGB3A2+	RPL24
0	0.658923	0.987	0.881	0	SCGB3A2+	RPL18A
0	0.656272	0.519	0.23	0	SCGB3A2+	HNMT
0	0.654409	0.994	0.926	0	SCGB3A2+	RPS12
0	0.644795	0.993	0.929	0	SCGB3A2+	RPL28
0	0.643106	0.602	0.271	0	SCGB3A2+	C8orf4
0	0.642479	0.313	0.07	0	SCGB3A2+	GGT5
0	0.641641	0.992	0.92	0	SCGB3A2+	RPS24
0	0.635933	0.619	0.277	0	SCGB3A2+	STEAP4
0	0.634235	0.857	0.616	0	SCGB3A2+	NME2
0	0.633158	0.492	0.191	0	SCGB3A2+	CAV2
0	0.625781	0.705	0.324	0	SCGB3A2+	MALL
0	0.62518	0.445	0.135	0	SCGB3A2+	PDLIM2
0	0.624086	0.514	0.208	0	SCGB3A2+	PRSS8
0	0.623208	0.624	0.285	0	SCGB3A2+	SFTA1P
0	0.619503	0.983	0.877	0	SCGB3A2+	RPL7A
0	0.617458	0.982	0.869	0	SCGB3A2+	RPL18
0	0.616683	0.983	0.848	0	SCGB3A2+	TMSB4X
0	0.612205	0.25	0.034	0	SCGB3A2+	MS4A15
0	0.610196	0.981	0.868	0	SCGB3A2+	RPS3
0	0.607393	0.992	0.922	0	SCGB3A2+	RPS8
0	0.607088	0.995	0.94	0	SCGB3A2+	RPL10
0	0.605652	0.99	0.905	0	SCGB3A2+	RPL32
0	0.605013	0.96	0.817	0	SCGB3A2+	RPL10A
0	0.602026	0.559	0.229	0	SCGB3A2+	S100A16
0	0.601514	0.993	0.916	0	SCGB3A2+	RPS28
0	0.599923	0.988	0.898	0	SCGB3A2+	RPS14
0	0.597829	0.996	0.936	0	SCGB3A2+	RPL13
0	0.593995	0.905	0.686	0	SCGB3A2+	RPL27A
0	0.590281	0.987	0.884	0	SCGB3A2+	RPL37
0	0.58193	0.973	0.853	0	SCGB3A2+	RPL15
0	0.581034	0.5	0.2	0	SCGB3A2+	FLNA
0	0.577417	0.574	0.233	0	SCGB3A2+	SUSD2
0	0.577105	0.92	0.709	0	SCGB3A2+	EEF1D
0	0.576549	0.978	0.864	0	SCGB3A2+	RPL29
0	0.569581	0.988	0.909	0	SCGB3A2+	RPL34
0	0.569569	0.984	0.89	0	SCGB3A2+	RPS15A
0	0.563394	0.988	0.89	0	SCGB3A2+	RPS15
0	0.563215	0.966	0.813	0	SCGB3A2+	RPL35
0	0.55989	0.985	0.881	0	SCGB3A2+	RPS23
0	0.553011	0.977	0.848	0	SCGB3A2+	RPS9
0	0.552455	0.988	0.884	0	SCGB3A2+	RPLP0
0	0.550704	0.798	0.445	0	SCGB3A2+	SFTA3
0	0.547329	0.343	0.113	0	SCGB3A2+	C1R
0	0.543931	0.453	0.18	0	SCGB3A2+	CLIC3
0	0.536812	0.52	0.21	0	SCGB3A2+	SLC22A31
0	0.536648	0.981	0.854	0	SCGB3A2+	RPL37A
0	0.532762	0.976	0.858	0	SCGB3A2+	RPL36
0	0.530335	0.983	0.895	0	SCGB3A2+	RPS27A
0	0.526004	0.976	0.848	0	SCGB3A2+	RPS2
0	0.523075	0.958	0.815	0	SCGB3A2+	RPL5
0	0.503113	0.251	0.045	0	SCGB3A2+	PAG1
0	0.492926	0.979	0.865	0	SCGB3A2+	RPL35A
0	0.488813	0.967	0.845	0	SCGB3A2+	RPS16
0	0.479084	0.959	0.828	0	SCGB3A2+	RPL23A
0	0.47808	0.999	0.963	0	SCGB3A2+	RPLP1
0	0.475022	0.983	0.886	0	SCGB3A2+	RPL30
0	0.471659	0.981	0.884	0	SCGB3A2+	RPS3A
0	0.465805	0.315	0.065	0	SCGB3A2+	SEMA3B
0	0.464528	0.284	0.069	0	SCGB3A2+	PROM2
0	0.458156	0.976	0.864	0	SCGB3A2+	RPS7
0	0.455983	0.982	0.88	0	SCGB3A2+	RPS6
0	0.44461	0.253	0.068	0	SCGB3A2+	GRHL1
0	0.44291	0.932	0.478	0	SCGB3A2+	HOPX
0	0.442163	0.3	0.089	0	SCGB3A2+	LGALS9
0	0.406234	0.258	0.068	0	SCGB3A2+	ABCC3
0	0.377683	0.993	0.94	0	SCGB3A2+	TPT1
0	0.321862	0.49	0.151	0	SCGB3A2+	S100A2
4.06019e-307	0.421803	0.974	0.862	1.36804e-302	SCGB3A2+	RPL3
5.57248e-307	1.07052	0.696	0.364	1.87759e-302	SCGB3A2+	FABP5
1.87626e-303	0.695186	0.89	0.668	6.32186e-299	SCGB3A2+	ZFP36L1
1.13771e-299	0.455972	0.964	0.821	3.8334e-295	SCGB3A2+	RPL22
3.2323e-296	0.433291	0.971	0.854	1.08909e-291	SCGB3A2+	RPL14
1.99418e-292	0.400737	0.988	0.899	6.7192e-288	SCGB3A2+	RPL8
1.11944e-290	0.400714	0.986	0.912	3.77183e-286	SCGB3A2+	RPL11
3.88987e-290	0.64707	0.599	0.335	1.31065e-285	SCGB3A2+	TMEM205
1.83476e-286	0.537667	0.438	0.19	6.18205e-282	SCGB3A2+	TRIM22
1.79166e-284	0.555298	0.616	0.332	6.03681e-280	SCGB3A2+	TPM4
2.29666e-281	0.422115	0.974	0.854	7.73838e-277	SCGB3A2+	RPL6
2.24823e-279	0.595032	0.745	0.482	7.5752e-275	SCGB3A2+	MRPL14
3.09187e-279	0.583762	0.803	0.567	1.04177e-274	SCGB3A2+	WDR83OS
1.67037e-276	0.63273	0.733	0.451	5.62815e-272	SCGB3A2+	CYBA
6.27632e-276	0.50508	0.373	0.146	2.11474e-271	SCGB3A2+	FAM3B
1.02318e-275	0.382575	0.985	0.899	3.44751e-271	SCGB3A2+	RPL19
2.43595e-275	0.643995	0.782	0.518	8.2077e-271	SCGB3A2+	MT1E
3.17993e-275	0.520573	0.907	0.63	1.07145e-270	SCGB3A2+	MUC1
1.2664e-272	0.445791	0.953	0.817	4.26701e-268	SCGB3A2+	RPS10
2.86908e-270	0.61429	0.481	0.233	9.66707e-266	SCGB3A2+	C1orf116
1.26626e-268	0.431368	0.959	0.816	4.26653e-264	SCGB3A2+	GNB2L1
1.30552e-267	0.472776	0.945	0.795	4.39883e-263	SCGB3A2+	RPSA
5.96135e-267	0.595303	0.919	0.677	2.00862e-262	SCGB3A2+	SLC34A2
6.29889e-267	0.54843	0.795	0.551	2.12235e-262	SCGB3A2+	ZFAS1
2.08633e-266	0.532937	0.766	0.494	7.02968e-262	SCGB3A2+	PPA1
3.81271e-263	0.700093	0.651	0.369	1.28465e-258	SCGB3A2+	SOX4
3.26935e-262	0.544913	0.87	0.663	1.10158e-257	SCGB3A2+	RPS17
2.1881e-260	0.46254	0.969	0.845	7.3726e-256	SCGB3A2+	FAU
3.59559e-260	0.473588	0.936	0.764	1.2115e-255	SCGB3A2+	RPL7
2.10004e-259	0.516829	0.445	0.2	7.07587e-255	SCGB3A2+	PAM
1.07205e-258	0.491723	0.393	0.163	3.61215e-254	SCGB3A2+	CFI
2.43713e-258	0.414585	0.294	0.099	8.21167e-254	SCGB3A2+	MARCKSL1
3.08172e-258	0.493867	0.928	0.747	1.03836e-253	SCGB3A2+	RPS11
3.21269e-256	0.703418	0.678	0.437	1.08249e-251	SCGB3A2+	TRAM1
3.25962e-256	0.486013	0.277	0.092	1.0983e-251	SCGB3A2+	CLIC5
1.59244e-255	0.56405	0.361	0.136	5.36557e-251	SCGB3A2+	TSPAN8
9.88686e-254	0.378295	0.296	0.101	3.33128e-249	SCGB3A2+	TNNC1
5.41664e-253	0.408304	0.99	0.93	1.82508e-248	SCGB3A2+	AC090498.1
5.71475e-253	0.355843	0.395	0.164	1.92553e-248	SCGB3A2+	ANXA3
1.45431e-252	0.641683	0.827	0.609	4.90017e-248	SCGB3A2+	RPS27L
2.73752e-252	0.438891	0.426	0.184	9.22381e-248	SCGB3A2+	CAPN8
9.98348e-252	0.582012	0.461	0.224	3.36383e-247	SCGB3A2+	CMTM7
2.15424e-250	0.50104	0.444	0.203	7.2585e-246	SCGB3A2+	CRACR2B
7.42073e-250	0.601828	0.78	0.545	2.50034e-245	SCGB3A2+	EID1
1.07265e-249	0.524228	0.714	0.467	3.61417e-245	SCGB3A2+	SNHG8
1.40618e-249	0.450743	0.699	0.392	4.738e-245	SCGB3A2+	NGFRAP1
1.50485e-249	0.587718	0.584	0.334	5.07046e-245	SCGB3A2+	SPINT1
2.11312e-249	0.428038	0.964	0.831	7.11994e-245	SCGB3A2+	RPL9
2.21269e-249	0.501449	0.917	0.736	7.45543e-245	SCGB3A2+	GAPDH
6.81273e-248	0.577385	0.892	0.694	2.29548e-243	SCGB3A2+	TAGLN2
1.36475e-245	0.5541	0.799	0.575	4.5984e-241	SCGB3A2+	NDUFB11
7.80206e-245	0.462728	0.924	0.744	2.62883e-240	SCGB3A2+	PFN1
1.55074e-244	0.456696	0.989	0.903	5.22505e-240	SCGB3A2+	ACTB
1.90839e-242	0.612828	0.679	0.44	6.43014e-238	SCGB3A2+	CD47
1.13441e-241	0.586247	0.731	0.455	3.82228e-237	SCGB3A2+	CRIP2
4.30749e-241	0.561974	0.736	0.508	1.45137e-236	SCGB3A2+	PSME1
4.70096e-238	0.613848	0.497	0.261	1.58394e-233	SCGB3A2+	RAB31
4.81971e-238	0.537612	0.668	0.42	1.62395e-233	SCGB3A2+	TXNDC17
8.05487e-236	0.523978	0.944	0.773	2.71401e-231	SCGB3A2+	MIF
3.18881e-235	0.740747	0.345	0.144	1.07444e-230	SCGB3A2+	HLA-DQA1
2.26685e-234	0.474002	0.451	0.215	7.63791e-230	SCGB3A2+	NINJ1
1.67029e-232	0.356695	0.981	0.884	5.62788e-228	SCGB3A2+	RPS13
4.14406e-232	0.453565	0.329	0.13	1.3963e-227	SCGB3A2+	ERP27
1.71531e-231	0.372758	0.973	0.865	5.77957e-227	SCGB3A2+	RPS25
1.72646e-231	0.451583	0.334	0.135	5.81712e-227	SCGB3A2+	TSPAN12
3.17291e-231	0.450127	0.368	0.158	1.06908e-226	SCGB3A2+	MAGI3
3.29757e-231	0.587202	0.921	0.732	1.11108e-226	SCGB3A2+	S100A10
8.35283e-231	0.62983	0.351	0.138	2.8144e-226	SCGB3A2+	TMEM45A
1.02445e-230	0.489315	0.863	0.663	3.45177e-226	SCGB3A2+	CFL1
5.4312e-229	0.386368	0.298	0.11	1.82999e-224	SCGB3A2+	ECE1
1.91416e-228	0.462683	0.887	0.702	6.44956e-224	SCGB3A2+	EEF1B2
3.07618e-228	0.889703	0.417	0.196	1.03649e-223	SCGB3A2+	APOD
6.59416e-228	0.525763	0.495	0.266	2.22184e-223	SCGB3A2+	TMED3
7.36795e-228	0.538083	0.723	0.47	2.48256e-223	SCGB3A2+	RNF145
1.25229e-227	0.378978	0.95	0.799	4.21948e-223	SCGB3A2+	NACA
1.52535e-227	0.457554	0.952	0.803	5.13953e-223	SCGB3A2+	PPIA
1.8081e-226	0.406376	0.3	0.112	6.09222e-222	SCGB3A2+	PHLDA3
1.17741e-221	0.511174	0.447	0.215	3.96716e-217	SCGB3A2+	FBP1
1.45497e-219	0.393024	0.286	0.105	4.90237e-215	SCGB3A2+	ATOH8
1.79405e-215	0.499781	0.684	0.448	6.04487e-211	SCGB3A2+	KDELR1
5.08183e-213	0.594259	0.601	0.364	1.71227e-208	SCGB3A2+	H1F0
9.86623e-213	0.588402	0.753	0.537	3.32433e-208	SCGB3A2+	CALR
4.2504e-212	0.450716	0.914	0.747	1.43213e-207	SCGB3A2+	RPS29
6.4276e-211	0.44019	0.608	0.355	2.16572e-206	SCGB3A2+	PTMS
2.44553e-210	0.468338	0.816	0.536	8.23996e-206	SCGB3A2+	GSN
2.88941e-210	0.439332	0.847	0.62	9.73557e-206	SCGB3A2+	SLC25A6
4.48415e-210	0.475652	0.411	0.198	1.51089e-205	SCGB3A2+	SEL1L3
2.54469e-208	0.492097	0.787	0.548	8.57409e-204	SCGB3A2+	ENO1
2.39525e-206	0.331255	0.966	0.838	8.07055e-202	SCGB3A2+	RPL21
7.66932e-206	0.334106	0.986	0.918	2.5841e-201	SCGB3A2+	RPS27
1.20864e-205	0.541719	0.883	0.688	4.07238e-201	SCGB3A2+	KRT18
1.06426e-204	0.298778	0.326	0.13	3.58591e-200	SCGB3A2+	EMP1
1.23423e-202	0.404856	0.916	0.74	4.15862e-198	SCGB3A2+	RPL31
2.2785e-202	0.476266	0.81	0.586	7.67717e-198	SCGB3A2+	ASAH1
5.18441e-198	0.41293	0.904	0.728	1.74684e-193	SCGB3A2+	BTF3
1.28078e-197	0.442537	0.59	0.329	4.31545e-193	SCGB3A2+	ADGRF5
1.52318e-197	0.426924	0.921	0.72	5.1322e-193	SCGB3A2+	ITM2B
7.14973e-196	0.429311	0.861	0.657	2.40903e-191	SCGB3A2+	RPL23
1.63103e-195	0.361899	0.332	0.14	5.4956e-191	SCGB3A2+	FAM20A
3.79144e-195	0.340094	0.587	0.319	1.27749e-190	SCGB3A2+	MBIP
1.80688e-193	0.498312	0.799	0.584	6.0881e-189	SCGB3A2+	KRTCAP2
6.31868e-193	0.256	0.981	0.879	2.12902e-188	SCGB3A2+	RPS4X
2.24192e-192	0.456824	0.569	0.349	7.55394e-188	SCGB3A2+	NENF
8.7231e-191	0.49162	0.505	0.289	2.93916e-186	SCGB3A2+	ERBB3
1.79096e-189	0.351795	0.934	0.775	6.03447e-185	SCGB3A2+	UBA52
1.6266e-188	0.543124	0.508	0.298	5.48066e-184	SCGB3A2+	BAX
1.78633e-188	0.445073	0.588	0.362	6.01886e-184	SCGB3A2+	RBPMS
2.38409e-188	0.406618	0.371	0.175	8.03294e-184	SCGB3A2+	CHD3
8.22968e-188	0.434689	0.676	0.463	2.77291e-183	SCGB3A2+	TRAPPC1
8.35044e-188	0.420362	0.58	0.312	2.8136e-183	SCGB3A2+	C3
1.9196e-187	0.410514	0.829	0.6	6.46791e-183	SCGB3A2+	APLP2
5.80778e-186	0.491105	0.6	0.375	1.95687e-181	SCGB3A2+	SELM
2.34597e-184	0.396752	0.317	0.139	7.90451e-180	SCGB3A2+	TMEM159
3.7399e-184	0.420824	0.541	0.309	1.26012e-179	SCGB3A2+	LTA4H
1.18446e-181	0.466678	0.535	0.322	3.99093e-177	SCGB3A2+	PNPLA2
7.90059e-181	0.384505	0.338	0.151	2.66203e-176	SCGB3A2+	SERPINH1
9.29355e-181	0.441564	0.414	0.2	3.13137e-176	SCGB3A2+	PHLDA2
2.08763e-180	0.466209	0.689	0.485	7.03406e-176	SCGB3A2+	PRDX2
2.3311e-180	0.394632	0.852	0.661	7.85441e-176	SCGB3A2+	OST4
6.89946e-180	0.405453	0.373	0.177	2.3247e-175	SCGB3A2+	IL1R1
1.20111e-179	0.430751	0.902	0.746	4.04703e-175	SCGB3A2+	RPL17
1.556e-179	0.439605	0.322	0.138	5.24279e-175	SCGB3A2+	RASD1
5.51413e-179	0.354239	0.649	0.421	1.85793e-174	SCGB3A2+	EIF3H
2.14724e-176	0.372107	0.444	0.229	7.23491e-172	SCGB3A2+	CELF2
2.53477e-175	0.306074	0.893	0.697	8.54064e-171	SCGB3A2+	KRT19
9.01626e-175	0.457243	0.589	0.386	3.03794e-170	SCGB3A2+	RNF181
1.18143e-174	0.485207	0.505	0.293	3.98071e-170	SCGB3A2+	FAM129B
5.41763e-174	0.41388	0.296	0.124	1.82542e-169	SCGB3A2+	PLK2
6.41541e-174	0.346586	0.918	0.744	2.16161e-169	SCGB3A2+	RPL27
2.80633e-173	0.464566	0.776	0.572	9.45565e-169	SCGB3A2+	PKM
4.90817e-172	0.353177	0.282	0.117	1.65376e-167	SCGB3A2+	PTPRE
1.98825e-171	0.458731	0.607	0.399	6.69921e-167	SCGB3A2+	RPL22L1
7.07846e-171	0.422341	0.384	0.19	2.38502e-166	SCGB3A2+	DAPK1
2.26051e-170	0.423097	0.684	0.467	7.61657e-166	SCGB3A2+	SSR2
3.17933e-169	0.417352	0.669	0.467	1.07124e-164	SCGB3A2+	SEC11A
2.90981e-167	0.442402	0.718	0.508	9.80432e-163	SCGB3A2+	P4HB
1.09516e-165	0.33278	0.725	0.509	3.69002e-161	SCGB3A2+	RPL36A
1.11394e-164	0.360183	0.865	0.687	3.75332e-160	SCGB3A2+	PABPC1
1.47847e-163	0.37799	0.888	0.71	4.98156e-159	SCGB3A2+	HNRNPA1
3.31444e-162	0.364471	0.957	0.815	1.11677e-157	SCGB3A2+	ACTG1
8.81748e-162	0.667494	0.554	0.339	2.97096e-157	SCGB3A2+	GDF15
1.43633e-161	0.356585	0.986	0.895	4.83958e-157	SCGB3A2+	PTMA
1.69284e-161	0.448549	0.706	0.507	5.70386e-157	SCGB3A2+	BSG
3.7287e-161	0.476115	0.524	0.319	1.25635e-156	SCGB3A2+	QSOX1
[truncated: 4,524 more rows]
