# Supplementary material for: PCLAF-DREAM drives alveolar cell plasticity for lung regeneration
Source: Nat Commun. 2024 Oct 24;15:9169. doi: 10.1038/s41467-024-53330-1 (PMC11502753; doi:10.1038/s41467-024-53330-1)
Supplement: Supplementary file 13 — Source data [file 41467_2024_53330_MOESM13_ESM.xlsx]

## Sheet: Fig.1
Fig. 1H
	PBS			3 dpi			7 dpi			14 dpi
Pclaf	1	0.816224	1.04553	0.828397	2.27089	3.43947	4.132	3.24246	4.12099	1.04475	1.53858	2.30362
TNFa	0.680479	1.51131	1	4.92868	3.41204	2.74555	1.86871	0.725793	1.45261	1.38238	0.959601	1.06832
IL1a	0.942895	0.989463	1.12847	1.56048	2.06058	0.845128	1.43909	0.823823	1.20136	0.573448	1	1.25626
IL6	1	1.54772	0.90599	5.54856	13.17	8.09004	3.86897	2.71272	6.31474	0.969501	8.91613	3.87869
Cox2	0.586892	1	1.61635	1.96192	3.73445	3.28833	1.3613	2.84539	0.663448	0.591794	0.475549	0.310143
Fig. 1I
	PBS			3 dpi			7 dpi			14 dpi
Bax	0.647702	1	1.35409	0.974588	2.81224	3.32714	2.55803	2.54859	2.07218	1.25699	0.223511	0.756829
Bcl2	0.823037	1	1.14819	1.10341	1.14382	0.615489	0.889192	0.411722	1.08383	1.27735	5.07717	1.08638
Bcl2/Bax	0.786966	1	1.17933	0.883252	2.45865	5.40569	2.87681	2.35147	5.03296	0.984063	0.0440227	0.696649
Fig. 1J
PBS	Bleo 3D	Bleo 7D
0	0	1.52672
0	1.04167	11.8644
0	1.0989	6.89655
0.877193	2.29885	7.57576
0	0	9.44882
1.02041	1.20482	4.58716
1.21951	0	1.96078
1.44928	1.5873	2.72727
0.990099	1.96078	5.15464
1.07527	1.08696	4.0404
Fig. 1M
PBS	7 dpi
0	6
1	2
0	4
0	9
0	5
0	2
1	6
0	5
0	3
1	4

## Sheet: Fig.2
Fig. 2B SpO2
	Pclaf WT PBS					Pclaf WT Bleo																									Pclaf KO PBS					Pclaf KO Bleo
0dpi	98.5	98.4	98.5	97.9	98.2	98.6	98.9	98.2	98.5	98.7	98.7	98.2	98	98.6	98.3	98.3	98.8	98	98.2	98.7	98.5	98.3	98	98.7	98.5	98.3	98	98.7	98.2	98.4	98.7	98.6	98.8	98.5	98.8	97.8	98.6	98.5	97.5	98.3	97.9	99	98.7	97.5	98	98.5	98.5	98.2	98.5
1dpi	98.6	98.7	99	99.3	98.4	98.1	98.8	98.4	96.8	98.2	97.8	98.1	97.8	97.4	98.4	98	98.7	98.5	98.5	98.1	98.5	98.6	98.1	96.1	98.3	96.7	98.1	97.6	97.9	98.5	98.1	98.5	98.7	98.7	98.9	98.2	98.3	98	98.3	98.4	98	98.1	99	98.1	98.2	98.8	98.4	97.8	97.9
3dpi	98.6	98.3	98.6	98.6	98.5	98.5	98.4	98.2	97.5	98.2	98.1	97.1	98.2	97.2	98	97.5	97.5	97.8	96.6	97.2	97.2	97.6	97	97.5	97.8	97.4	97	97.6	97.6	97.6	98	98.2	99	98.7	98.7	97.1	97.5	97.5	97.3	97.8	96.8	96.3	98.1	97.4	97.5	97.2	97.5	97.6	98
5dpi	98.2	98.8	98.8	99.1	98.6	97.3	96.6	97.3	97.9	97	96.9	97.4	97	96.7	98.6	97.9	98	97	96.1	97.3	96.1	97.4	97								98.1	98.8	98.5	98.6	98.6	98.6	97.7	97.7	97.9	96.7	94.7	97.8	97.7	93.8	96.7	97	97.2	97	96.4
7dpi	99	98	98.6	98.7	98.5	97.4	95.8	98.1	98.1	98.4	98.1	98	97.5	98.4	97.4	97	98	98.2	98.1	98	97.8	98.3	97.5								98.6	98.6	98.2	98.8	98.4	97.4	97.8	98.3	97.6	97.7	96.6	97.2	97.3	97	97	97.2	96.3	97.1	97.5
9dpi	98.1	98.2	98.1	98.6	98.4	98.3	97.9	98.5	97.2	98.1	98.4	98.2	97	98.4	98																98.7	98	98.8	98.6	98.5	97.9	97.2	98.3	98.2	95	98	95.2	96.1	98.3
11dpi	98.5	99	98.7	98.2	98.7	97.6	98.2	98.1	98.5	98	97.8	98.8	97.6	97.7	97.4																98.6	98.4	98.1	98.3	98.7	97.5	98.1	98.1	98.1	98.5	95.6	97.8	97.1	97.1
13dpi	98.5	98.6	98.2	98.4	99	98.4	98.3	98.3	98.3	98.1	98.1	98.5	97.8	98.4	98.7																98.5	98.6	98.4	98.1	98.7	98.4	98.6	98.6	99	98.3	97.3	98.8	97.7	98
15dpi	98.6	98.5	98.5	98.1	98.7	98.6	98.4	98.5	98.5	98.1	98.4	98.6	98.4	98.7	98.4																98.5	98.1	98.7	98.6	98.5	97.7	97.9	98.5	98.9	99	97.7	98.7	95.7	97.4
17dpi	98.7	98.3	98.4	98.4	98.8	98.6	98.4	98.7	98.5	98.5	98.2	98.4	98.2	96.5	98.3																98.5	98.7	98.4	98	98.3	97.6	98.5	98.5	98.6	98.2	98.2	98.3		98
19dpi	99	98.5	98.4	98.2	98.3	98.3	98.2	98.3	97.8	98.2	97.8	98	97.8	98.3	97.9																98.3	98.8	98.3	98.4	98.2	97	98.2	97.7	98.5	97.4	97.5	98.5		97.7
21dpi	98.7	98.4	98.7	98.5	98.3	97.6	97.4	98.4	98.4	98.1	98.5	98.4	98.2	98	97.6																98.1	98.7	98.3	98.4	98.2	96	97.6	98	97.6	96	97.4	96.7		97.4
Fig. 2B Breath rate
	Pclaf WT PBS					Pclaf WT Bleo																									Pclaf KO PBS					Pclaf KO Bleo
0dpi	120	119	140	97	111	111	93	90	138	97	107	107	115	119	130	105	104	98	125	109	119	113	140	138	96	121	115	122	86	93	112	109	118	90	130	111	121	80	97	132	122	102	127	104	117	125	104	114	107
1dpi	122	119	94	130	120	75	46	101	100	101	79	62	86	83	105	93	95	86	96	67	81	85	78	90	83	82	73	77	81	73	132	90	116	125	129	96	92	98	82	94	121	80	114	84	87	102	83	94	89
3dpi	125	103	98	123	85	93	59	72	91	99	83	116	99	45	103	90	52	74	53	55	41	49	67	80	70	97	53	44	43	53	111	117	100	125	93	65	77	80	54	71	68	97	105	94	68	67	63	42	70
5dpi	97	116	101	134	122	76	46	68	70	58	48	69	85	77	95	49	98	90	70	72	65	88	63								128	130	124	116	96	79	35	60	120	72	43	71	53	41	59	91		46	82
7dpi	121	114	132	129	109	93	106	86	119	121	120	103	50	118	63	60	87	95	124	82	119	80	80								102	118	121	116	114	91	76	90	82	83	47	45	65	58	86	39	59	93	56
9dpi	122	110	110	123	95	111	129	79	96	110	100	116	114	69	84																117	128	108	114	112	58	65	53	70	64	73	42	62	112
11dpi	131	127	106	124	117	112	91	91	97	109	92	113	108	81	108																134	118	127	117	108	104	112	73	85	123	60	65	54	100
13dpi	125	121	130	134	130	113	112	89	85	122	88	139	105	117	110																98	142	131	116	108	85	97	70	113	67	53	51	126	86
15dpi	117	132	128	111	112	114	96	90	108	117	91	126	115	73	106																132	126	114	118	127	94	95	71	112	109	63	81	90	112
17dpi	135	114	119	122	126	117	93	117	87	123	94	108	99	83	99																128	116	132	108	129	83	108	77	90	87	92	83		117
19dpi	107	97	127	123	118	91	92	86	97	101	91	129	105	95	94																135	117	119	131	123	81	124	86	117	62	80	75		84
21dpi	122	137	115	98	108	73	61	118	63	134	107	116	117	87	112																122	131	119	125	108	119	107	67	89	86	83	83		86
Fig. 2E
	Pclaf WT										Pclaf KO
PBS	0.953378	0.924026	1.33803	0.801984	1.79974	0.99312	1.3662	1.2775			1.30692	1.23358	1.23851	1.43339	0.911096	1.47417	2.03723	1.41392	1.03778	0.965171
3dpi	0.121644	0.196771	0.325571	0.0495546	0.160789	0.0914959	0.0343988	0.280493			0.203491	0.239728	0.0387387	0.0371585	0.158537	0.135445	0.0274039	0.0200114
7dpi	0.0996106	0.629044	0.389336	0.0939955	0.40981	0.41732	0.657595	0.291811			0.101839	0.0476989	0.00858369	0.00551876	0.00965108	0.0427136	0.0342279	0.0232019	0.0402492
21dpi	0.402433	0.611282	0.410405	0.441454	0.566837	0.192217	0.419712	0.370418	0.434153	0.377723	0.120586	0.338006	0.113693	0.179315	0.208481	0.176688	0.377803	0.253556	0.14448	0.193454
Fig. 2F
	Pclaf WT										Pclaf KO
PBS	23.2877	25.7732	19.5402	31.9444	17.0213	15.4639	19.8198	27.027	17.7778	15.7303	21.5517	24.031	21	24.3902	18.0723	22.7848	17.5824	17.2043	12.0879	10
3dpi	6.25	4.16667	1.72414	2.89855	2.22222	6.15385	7.01754	5.61798	6.55738	5.95238	4.44444	2.63158	2.89855	3.38983	9.09091	2.8169	8.62069	7.27273	19.6078	14.0845
7dpi	18.8406	21.875	28.8136	15.5844	18.6441	15.7895	10.0917	14.6341	27.2727	17.1875	31.8681	19.3182	30	32	32.8125	28.9474	31.0345	35.443	27.027	38.75
21dpi	10.6195	9.47368	11.7188	22.2222	13.2812	14.6341	25.3623	22.7273	20.7207	22.1239	20.3252	21.0191	21.9512	23.913	26.087	27.5862	26.6187	28.777	20.6612	27.2727
Fig. 2J
	Pclaf WT									Pclaf KO
PBS	0.0977287	0.635107	0.338143	0.251228	0.109183					0.0528523	0.396132	0.41844	0.905245	0.200455
21 dpi	6.24102	6.80967	4.01801	8.75942	0	2.25199	4.07762	2.05004	9.12967	5.68936	30.6568	22.1191	27.8541	4.92486	17.8613	46.2919	36.7493
Fig. 2K
Pclaf WT	Pclaf KO
0.714	1.265
0.422	1.528
0.646	1.25
0.832	2.22
0.146	1.31
0.289	1.214
0.817	1.584
0.482	0.919
0.568	1.734
1.687	8.862
1.683	2.999
0.93	12.566
Fig. 2L
	Pclaf WT					Pclaf KO
PBS	26.9706	23.5485	26.6029			24.6294	23.9471	30.55
Bleomycin	74.8074	94.3676	112.312	162.731	117.044	241.15	356.206	254.376	209.774	282.853
Fig. 2N
	Pclaf WT									Pclaf KO
Hopx	45.3608	73.0769	59.1837	30.8642	51.3158	54.902	72.2772	48.1013	46.1538	5.35714	21.9178	5.61798	7.08661	12.5828	27.027	5.71429	20.3822
Spc	2.06186	0	42.8571	8.64198	11.8421	35.2941	0	8.86076	17.5824	14.2857	24.6575	10.1124	55.9055	53.6424	66.2162	74.2857	29.2994
[truncated: 10 more columns]

## Sheet: Fig.3
Fig. 3F
	Pclaf WT																Pclaf KO
AT1	0.266648	1.68389	1.04222	0.251617	1.09702	1.11713	1.76032	0.781152									0.272613	0.127686	0.0229778	0.0147732	0.0258351	0.11434	0.091625	0.0621093	0.107743
AT2	0.998265	1.15904	1.52668	0.825738	0.987853	0.836603	0.534709	0.775388	1.44504	0.910677							1.68853	1.02357	1.58955	1.69552	1.73857	1.53377	1.64436	1.87794	1.43202	2.05316
KRT8	0.91573	0.579978	1.28078	1.20789	0.963325	0.713671	0.928995	1.0483	0.487918	0.801579	1.19839	1.37974	1.26785	0.741082	1.21979	1.26497	0.829916	0.987932	1.73821	1.12674	1.47402	1.33364	1.35794	1.3059	1.52074	1.59553	1.49124	1.38311	1.3987	1.40447	1.19218	1.09781
Activated AT2	0.712071	0.810104	0.989401	0.92669	0.869831	1.07342	0.976279	0.96305	0.757709	1.2423	1.25522	1.05764	1.12587	1.18613	1.01244	1.04185	1.16059	1.05764	0.752096	0.854244	0.822605	0.972538	0.995422	1.05764	0.835663	0.636856	0.783434	0.955284	0.89064	0.611645	1.09035	1.06877
Fig. 3H
	Pclaf WT													Pclaf KO											Pclaf cKO
HOPX+	45	66.6667	59.2593	7.69231	25	42.1053	14.2857	64.7059	70	31.25				5.26316	12.5	15.7895	0	0	6.66667	6.66667	0	0	7.69231		11.1111	11.1111	0	0	0	10	0	0	0	0
SPC+	23.0769	35.7143	64.2857	33.3333	23.0769	4	0	6.66667	31.5789	8.33333	11.1111	21.7391		25	30.7692	50	41.1765	29.4118	76.9231	62.5	30.7692	68.75	41.1765		41.1765	45.4545	63.6364	83.3333	26.6667	26.6667	47.3684	30.7692	50	66.6667
KRT8+	50	69.2308	55.5556	100	80.9524	60	84.6154	72.7273	72.2222	66.6667	84.6154	95	82.1429	60	60	55.5556	37.5	10	16.6667	30.7692	33.3333	11.1111	10	50	78.5714	68.4211	44	59.0909	38.0952	50	64.2857	75	37.5	80	58.3333	63.6364

## Sheet: Fig.4
Fig. 4G
	Veh						Harmine WD						Harmine INT
Pclaf WT	1.27571	1.41	1.67857	1.54429	1.61143	1.54429	2.01429	1.47714	1.74571	1.41	1.27571	1.54429	2.08143	1.27571	1.27571	1.81286	1.20857	1.47714
Pcalf KO	1.07429	0.94	0.671429	1.27571	1.00714	1.41	1.07429	1.41	1.27571	1.61143	1.61143	1.27571	1.67857	1.47714	1.27571	1.34286	1.00714	1.47714
Fig. 4I
	DMSO										Harmine (WD)										Harmine (INT)
Pclaf WT	68.5039	42.8571	41.3793	35.1064	39.3258	45.0704	24.5614	35.4839	36.4706	50.9804	36.5385	42.7184	50	58.4906	31.3725	65.5738	69.4118	40	39.0244	51.3158	31.3433	52.381	55.3571	29.1667	46.1538	54.1667	34.2466	55.9524	16	67.4699
Pcalf KO	6.41026	9.09091	8.10811	11.4583	1.5873	9.80392	4.47761	0	0	2.17391	29.7297	53.6082	28.5714	63.8298	52.1739	50.6849	21.0526	47.619	35.7895	55.5556	31.3725	46.9697	46.8085	54.4304	14.0845	48.2353	41.2698	34.2105	51.8519	45.679
Fig. 4J
	DMSO										Harmine (WD)										Harmine (INT)
Pclaf WT	27.5591	46.0317	36.2069	31.9149	40.4494	11.2676	21.0526	16.129	11.7647	23.5294	0	27.1845	25	28.3019	45.098	19.6721	12.9412	8.57143	32.9268	9.21053	55.2239	25.3968	30.3571	19.4444	34.0659	16.6667	47.9452	20.2381	36	36.1446
Pcalf KO	44.8718	60	64.8649	55.2083	47.619	76.4706	41.791	40.5941	41.3793	58.6957	45.9459	0	44.6429	38.2979	54.3478	28.7671	40.3509	39.2857	42.1053	47.619	39.2157	28.7879	44.6809	36.7089	47.8873	41.1765	52.381	60.5263	44.4444	38.2716
Fig. 4L
	Ctrl										Lin52 WT									Lin52 S28A
Pclaf WT	59.6154	21.7391	64.2857	64.2857	64.2857	67.2414	48	36.7347	45.8333	45.6311	42.5	43.3962	35.8209	71.2329	63.7255	57.1429	50	54.3689	47.7612	64.2857	39.2857	39.1304	33.3333	58.6207	46.875	70.4225	85.3933	73.4694	55.8824
Pcalf KO	0	10.5263	1.75439	4.6875	33.3333	11.5385	0	13.9535	6.81818	3.27869	29.1667	29.8701	56.9444	15.0943	42.4658	41.2698	20.8333	10.2564		42.5532	55.8824	64.3836	43.1373	54.6875	35.1351	25.7143	60.4651
Fig. 4M	Ctrl										Lin52 WT									Lin52 S28A
Pclaf WT	19.2308	8.69565	25	4.7619	28.5714	0	28	14.2857	22.9167	7.76699	12.5	20.7547	0	0	0	0	2.94118	3.8835	44.7761	45.2381	17.8571	6.52174	0	0	40.625	39.4366	22.4719	12.2449	0
Pcalf KO	76.4706	76.3158	66.6667	46.875	55.5556	82.6923	85.7143	43.0233	59.0909	77.0492	41.6667	66.2338	47.2222	66.0377	75.3425	61.9048	68.75	69.2308		0	0	0	13.7255	59.375	16.2162	11.4286	44.186
Fig. 4N
	Ctrl						Lin52 WT						Lin52 S28A
Pclaf WT	1.47714	1.41	1.41	1.27571	1.07429	1.27571	1.74571	1.67857	1.47714	1.94714	1.74571	1.67857	1.61143	1.61143	1.41	1.61143	1.34286	1.61143
Pcalf KO	0.94	0.872857	0.94	0.738571	1.20857	0.738571	1.61143	1.41	1.54429	1.47714	1.54429	1.54429	1.41	1.14143	1.14143	1.20857	1.27571	1.00714

## Sheet: Fig.5
Fig. 5B
Pclaf WT	Plcaf KO
22.6087	9.09091
19.2308	8.20896
19.5122	11.5789
15.7143	7.76699
17.1429	15.748
23.8095	8.69565
21.5054	13.3333
13.3333	8.26446
15.1786	11.9048
18.1818	17.5258
12.0482	11.5385
19.7802	28.5714
22.6087	8.33333
23.4848	22.8916
17.7305	9.78261
12.069	13.6
Fig. 5C
	RFP_IP:IgG			RFP_IP:PCLAF			3FLAG-PCLAF_IP:IgG			3FLAG-PCLAF_IP:PCLAF
TOP2A	0.00239887	0.00318716	0.0040211	0.0118141	0.012662	0.0154213	0.00565456	0.00449582	0.00621846	0.0267235	0.0233355	0.0270561
PLK1	9.2476e-06	0.0015871	6.5126e-05	0.00857954	0.00574792	0.00963506	0.00312289	0.00220447	0.00381017	0.0239826	0.0257614	0.0205402
CCNB1	0.00188929	0.00328213	0.0032586	0.0189173	0.0256551	0.0170267	0.00287084	0.00214836	0.00813289	0.0370297	0.0453855	0.0494583
UBE2C	0.00097864	0.00190661	0.0033404	0.0112924	0.0113022	0.0135861	0.00592233	0.00349329	0.00437695	0.0373696	0.0249922	0.029761
CLIC4-1	0.00264614	0.00207678	0.00046357	0.00844485	0.00670542	0.0087283	0.00462298	0.00524497	0.00402551	0.0239686	0.0288233	0.017718
CLIC4-2	0.00555394	0.00654779	0.00284527	0.0150122	0.0148825	0.00979091	0.00754088	0.0089488	0.00707472	0.0262097	0.0287202	0.0400086
CLIC4-10kb	0.00361936	0.00558043	0.0043707	0.00421022	0.00518857	0.00468688	0.00667294	0.00896647	0.0143472	0.00615538	0.0076204	0.0178123
ACTIN	0.00298758	0.00217181	0.00286104	0.00479	0.00269158	0.0057254	0.00729212	0.00814297	0.00583835	0.00563502	0.00914387	0.0133612
Fig. 5F
Pclaf WT	Plcaf KO
26.4151	12.9412
23.8938	18.0851
24.2718	18.1818
27.4725	14.1176
22.8916	16.129
11.9403	4.5977
12.3967	4.30108
8.41121	4.54545
10.9091	10.5882
10.7527	9.21053
13.8614	12.3894
19.4175	14.2857
25.2252	13.0952
22.8916	12.7273
24.4444	10.4167
22.6804
28.7671
Fig. 5H
	Ctrl												Clic4
Pclaf WT	30.4348	40.7895	53.5211	35.443	47.619	9.45946	31.3953	35.8696	68.1818	62.069	51.2195	28.5714	50.9091	56.3636	80.4124	36.7816	42.4658	72.8155	45.5556	53.012	54	32.8767	50.9091	94.1176
Pclaf KO	19.6078	14.5833	6.45161	12.2807	28	8.04598	27.6596	24.5283	46.4286	14.9425	9.67742	29.7872	50	7.5	36.9231	55.3846	49.5868	37.069	41.2281	46.6667	40.4255	34.8837	42.8571	35.8974
Fig. 5I
	Ctrl												Clic4
Pclaf WT	30.4348	42.1053	7.04225	27.8481	15.4762	41.8919	38.3721	41.3043	24.2424	16.3793	17.0732	38.4615	23.6364	26.3636	40.2062	18.3908	64.3836	22.3301	28.8889	30.1205	33	26.0274	32.7273	8.82353
Pclaf KO	76.4706	62.5	38.7097	42.1053	42.6667	66.6667	32.9787	24.5283	42.8571	26.4368	61.2903	51.0638	23.9583	36.25	50.7692	23.0769	16.5289	46.5517	38.5965	40	25.5319	20.9302	47.619	11.1111
Fig. 5L
	Veh										tgfb1 2d										tgfb1 4d
Pclaf WT	32.2581	42.5532	45.098	30.9859	26.8293	75	37.963	44.5545	60.7843	29.1667	46.4286	17.5	50.6667	27.027	37.037	44.2308	29.1667	40.625	43.75	41.0959	24.6377	64.4444	34	36.9565	42.4242	51.1111	29.6296	38.2979	33.9623	48.8372
Pclaf KO	0	9.52381	0	0	12.5	0	8.06452	6.06061	29.6296	17.0732	22.973	18.75	12	19.0476	27.451	23.913	47.619	19.0476	15.3846	13.9535	40.9091	57.1429	47.0588	55.102	31.8182	26.3158	42.268	45.2381	36.8421	39.2157
Fig. 5M
	Veh										tgfb1 2d										tgfb1 4d
Pclaf WT	35.4839	23.4043	43.1373	50.7042	65.8537	35.4167	4.62963	5.94059	39.2157	13.8889	8.92857	32.5	17.3333	10.8108	18.5185	13.4615	4.16667	28.125	43.75	5.47945	14.4928	0	0	10.8696	18.1818	6.66667	66.6667	0	0	13.9535
Pclaf KO	69.5652	23.8095	68.75	35.2941	75	72.7273	53.2258	27.2727	33.3333	70.7317	28.3784	43.75	28	38.0952	23.5294	50	27.381	39.6825	41.0256	41.8605	31.8182	28.5714	58.8235	40.8163	13.6364	36.8421	13.4021	45.2381	13.1579	39.2157

## Sheet: Fig.6
Fig. 6D
	DMSO										Phenelzine
Hopx+	40.566	34.1463	50.6849	28.3019	26.1538	24.5902	22.5	18.0723	39.0244	23.0769	32.8767	73.0159	73.494	51.4019	27.5862	70.9402	45.1613	59.7015	54.8387	65.5738
SPC+	1.88679	3.65854	0	5.66038	4.61538	0	2.5	7.22892	0	4.61538	0	9.52381	3.61446	0	0	1.7094	0	20.8955	5.37634	0
Fig. 6F
	Veh									Phenelzine
Scgb1a1+ cells	0.990099	0	1.36986	0	5.35714	13.7931	24.1379	4.89796	21.8487	8.84956	32.2581	22.4771	16.1677	14.4366	22.0472	17.193	14.8515	11.5789
Ac-Tub+ cells	26.1364	10.1266	18.8	17.8218	17.1053	15.9091	13.3333	8.60215	27.957	9.45946	0.769231	0	5.69948	20	3.27869	19.7368	0	1.12994
Fig. 6H
	PBS DMSO				PBS Phenelzine				Bleo DMSO										Bleo Phenelzine
-1dpi	98.2	98.4	98.5	98.1	98.5	98.4	98.6	98.4	98.6	98.4	97.5	98.4	97.9	97.8	98.1	98.3	98.1	98.6	98.3	98.3	98.5	97.9	98.3	98.2	98.3	98.3	98.3	98.2
1dpi	98.6	98.8	98.1	98.4	98.1	98.3	98.7	98	98.7	98	98.4	98	98.3	98.5	98	98.2	98.7	98.3	98.1	98.2	98.3	98.6	98.3	98.5	98.4	98.7	98.2	98.2
3dpi	98.2	98.6	98.2	98.7	98.4	98.4	98.2	98.5	96.3	97.4	98	97.5	96.7	97.5	97.6	98.1	97.8	98.1	98.9	97.5	97.9	98.3	98.7	97.5	97.9	97.6	98.4	97.8
5dpi	98.4	98.5	98.7	98.3	98.4	98.6	98.3	98.6	97.7	97.7	98	97.3	98.1	97.2	97.5	97.2	97.3	97	97.7	97.4	98.2	97.4	97.5	97.4	97.4	98.7	97.4	97.4
7dpi	98.6	98.5	98.7	98.2	98.5	98.5	98.6	98.3	96.1	94.9	97.2	96	92.9	96	94.3	95.1	95.1	95.9	96.9	95.2	96.8	95.7	96.5	97.9	96.9	96.9	95.2	95.6
9dpi	98.5	98.5	98.1	98.6	98.4	98.7	98.2	98.5	94.4	95.4	97.2	92.4	94.6	95.2	92.7	93.3	95.5	89.2	94.8	96.5	97.3	96.9		96.4	95.2	96.1	95.1	95.7
11dpi	98.6	98.2	98.5	98.1	98.6	98.7	98.4	98.6	93	93.7	90.7	90.5	96.8	94.3	90	95.1	91.2	92.8	92.1	94.8	96.8	95.7		95.6	91.9	96.5	94.2	96.5
13dpi	98.4	98.7	98.3	98.7	98.5	98.2	98.8	98.5	94.1	94.1	94.1	91.8	91.9	95.8	95.4	95.3	96.8	94.9	94.2	95	97.1	94.2		97.3	97.1	97.4	94.1	97.9
15dpi		98.5		98.2		98.4	98.2			94.2		90	91.9	91.7		96.8	88.9	89.7		94.7	94.4	97.2		97.2	94	97.2
17dpi		98.1		98.7		98.4	98.5			91.2		89.2	93	92.6		96.8	91.8	90		95.4	94.9	94.9		93.4	95.8	94.8
19dpi		98.6		98.1		98.2	98.4			95.3		93.8	94.8	95.1		91.8	92.4	91.2		96.5	96	95.4		92.4	94.8	96.5
21dpi		98.4		98.1		98.4	98.7			90.4		96.4	96.7	93.5		90.4	96.2	96		95.1	94.9	95.2		96.5	97.4	94.5
23dpi		98.1		98.5		98.8	98.2			91.2		93.6	91.2	94.9		91.8	92.8	91.4		97.1	94.5	95.3		94.7	93.7	93.8
25dpi		98.1		97.9		98.3	98.6			91.3		94.3	94.3	93.2		89.2	91.4	93.8		96.5	96	96.6		93.1	94.3	93.9
Fig. 6J
	DMSO										Phenelzine
RAGE	3.078	1.295	2.834	3.213	2.087	14:24:00	1.711	2.976	1.854	2.582	3.861	3.011	3.282	2.694	4.125	7.82	3.31	3.84	2.82	3.083
CDH1	2.231	2.073	3.111	2.498	2.341	1900-01-02 12:30:14	2.554	2.767	3.962	3.53	2.088	2.264	2.705	1.848	1.243	2.235	2.574	2.467	3.977	3.671
RAGE/CDH1	1.37965	0.624699	0.910961	1.28623	0.891499	05:42:43.269000	0.66993	1.07553	0.467945	0.731445	1.84914	1.32995	1.21331	1.45779	3.31858	3.49888	1.28594	1.55655	0.709077	0.839826
Fig. 6L
DMSO	Phenelzine
31.7073	24.1935
14.8936	32.9268
27.027	20.8333
10.3896	25.3968
19.3182	25.9259
12.3077	28.5714
15.2941	11.828
13.8298	21.9178
28.8889	14.433
5.38462	17.0213
25.8824	11.6883
26.087	7.92079
22.5352	10.3093
24.1379	9.78261
17.4419	17.0732
25.641	18
18.9873	9.41176
31.1111	13.0435
Fig. 6N
DMSO	Phenelzine
84.9816	14.8295
11.611	23.1591
17.4859	5.89548
56.2724	13.5774
77.096	4.42206
44.1522	16.7995

## Sheet: Supplementary Fig.3
Supplementary Fig. 3A
	Day 0			Day 3			Day 7			Day 14
1.4U/kg	98.2	98		97.4			95.1			98.3
2.8U/kg	98	98.1		97	97.3		94.3	95		95.2	93.2
7U/kg	98.3	98.3	97.9	97	97.7	97.1	92.7	94.7	91	91.7	90
Supplementary Fig. 3C
	Pclaf WT										Pclaf KO
PBS	2.89855	0	0	1.72414	0						3.44828	0	0	0	0
7 dpi	3.84615	10.5263	9.09091	7.27273	4.22535	5.95238	6.06061	2.8169	1.35135	2.80374	7.04225	6.17284	28.9474	14.7541	8.19672	9.09091	6.94444	19.0476	6.32911	12.9032
Supplementary Fig. 3E
	Pclaf WT										Pclaf KO
PBS	0	0	0	0	0	1.88679					0	0	1.03093	0	0	0.934579
3 dpi	8.69565	3.7037	6	17.3913	19.0476	10.8108	8.82353	12.5	11.3636	10	9.7561	12.1951	6.52174	13.7255	17.0732	9.67742	5.76923	17.3913	9.375	5.26316

## Sheet: Supplementary Fig.5
Supplementary Fig. 5B
Pclaf WT1	Pclaf WT2	Pclaf KO1	Pclaf KO2
1.00714	1.07429	0.268571	0.402857
1.07429	1.34286	0.268571	0.604286
1.27571	1.07429	0.402857	0.47
1.07429	1.00714	0.268571	0.537143
Supplementary Fig. 5E
	Pclaf WT#1	Pclaf WT#2	Pclaf KO#1	Pclaf KO#2
Alveolar	38.0282	28.3784	21.6667	9.80392
Bronchiolar	15.493	16.2162	45	33.3333
BronchiAlveolar	46.4789	55.4054	28.3333	52.9412
Unstained	0	0	5	3.92157
Supplementary Fig. 5G
Pclaf WT	Pclaf KO
3.38983	2.66667
10.7143	11.236
4.28571	11.9266
4.65116	18.2927
1.85185	16.9811
10.596	11.4286
3.22581	21.2121
5.40541	30.8642
10.6061	3.84615
5.37634	31.0606

## Sheet: Supplementary Fig.12
Supplementary Fig. 12C
	Lin52 WT				Lin52 S28A
Pclaf WT	89.4737	93.3333	100	70	76.7442	86.2069	84.0909	78.125
Pclaf KO	94.7368	94.2857	86.2069	89.2857	83.3333	84.375	94.7368	90

## Sheet: Supplementary Fig.14
Supplementary Fig. 14C
	RFP_IP:IgG			RFP_IP:FLAG			3FLAG-PCLAF_IP:IgG			3FLAG-PCLAF_IP:FLAG
TOP2A	0.0006289	0.00170425	0.0007811	0.00079585	0.00108335	0.00010869	0.011675	0.0174613	0.00544115	0.0607392	0.0467106	0.0478613
PLK1	0.00054096	4.1428e-05	3.5802e-06	0.00160554	0.00089096	0.00055793	0.0112519	0.00488551	0.00464441	0.0548009	0.0601579	0.0352696
CCNB1	9.6838e-05	2.3662e-07	9.2158e-07	0.00128829	6.1295e-06	0.00219804	0.0152171	0.00949535	0.00698026	0.0405321	0.0209112	0.060216
UBE2C	0.00019072	0.00648961	0.001607	0.00078473	0.00014278	0.0190172	0.00868257	0.00871692	0.019044	0.0364648	0.043512	0.0472889
CLIC4-1	0.00071038	2.9058e-05	8.331e-05	0.00220437	5.8525e-05	4.1642e-05	0.00876251	0.00914531	0.00440758	0.0524377	0.0552961	0.0431469
CLIC4-2	2.4764e-05	0.00035036	0.00015765	2.1557e-05	0.0069704	2.1824e-05	0.0151291	0.00886753	0.00431833	0.0422893	0.04966	0.0770036
CLIC4-10kb	5.6493e-05	6.0997e-05	5.6861e-05	0.00716967	0.00044647	5.6861e-05	0.00838268	0.00299348	0.00996055	0.00624019	0.00720988	0.0127672
ACTIN	0.00017655	0.00018077	0.00284642	0.00017655	0.00018077	0.00138515	0.0250529	0.0307965	0.03209	0.0197192	0.0376739	0.0360388

[truncated: 4 more sheets: Supplementary Fig.15, Supplementary Fig.16, Supplementary Fig.17, Supplementary Fig.19]
